# Supplementary material for: (2R)-2-Benzene­sulfonamido-2-phenyl­ethanoic acid: a new monoclinic polymorph
Source: Acta Crystallogr Sect E Struct Rep Online. 2009 Sep 12;65(Pt 10):o2436. doi: 10.1107/S160053680903606X (PMC2970412; doi:10.1107/S160053680903606X)
Supplement: Supplementary file 2 [file e-65-o2436-Isup2.hkl]

# 
# h,k,l, Fc-squared, Fo-squared, sigma(Fo-squared) and status flag 
# 
data_I
_shelx_title ' DPP_EJZ1_0m in P2(1)' 
_shelx_refln_list_code          4 
_shelx_F_calc_maximum      104.67 
_exptl_crystal_F_000       304.00 
_reflns_d_resolution_high  0.7487 
 
loop_ 
 _symmetry_equiv_pos_as_xyz 
 'x, y, z' 
 '-x, y+1/2, -z' 
 
_cell_length_a     8.2464 
_cell_length_b     5.3251 
_cell_length_c    15.3642 
_cell_angle_alpha  90.000 
_cell_angle_beta  100.384 
_cell_angle_gamma  90.000 
 
_shelx_F_squared_multiplier     1.000 
 
loop_ 
 _refln_index_h 
 _refln_index_k 
 _refln_index_l 
 _refln_F_squared_calc 
 _refln_F_squared_meas 
 _refln_F_squared_sigma 
 _refln_observed_status 
   1  -7   0        5.06        7.03      5.53 o 
   0  -6   0       44.86       53.55      8.03 o 
   1  -6   0        1.39        4.56      3.22 o 
   2  -6   0        8.64        4.74      4.69 o 
   3  -6   0        7.25        5.73      3.54 o 
   4  -6   0       13.29       10.58      4.01 o 
   5  -6   0        1.22        5.17      3.23 o 
   1  -5   0       73.83       68.71      5.41 o 
   2  -5   0       12.33       12.88      2.24 o 
   3  -5   0       53.23       45.44      5.80 o 
   4  -5   0        0.26       -0.18      2.21 o 
   5  -5   0       22.52       24.29      3.60 o 
   6  -5   0        6.24        6.47      3.07 o 
   7  -5   0        6.26        5.65      3.35 o 
   0  -4   0      106.51       97.59      7.48 o 
   1  -4   0      256.67      234.59      8.31 o 
   2  -4   0       87.00       90.19      3.70 o 
   3  -4   0        4.23        3.06      1.97 o 
   4  -4   0      218.31      201.18      6.85 o 
   5  -4   0       67.85       70.92      4.54 o 
   6  -4   0        3.32        4.73      2.67 o 
   7  -4   0        6.37        4.76      2.70 o 
   8  -4   0        6.59       -1.09      3.34 o 
   1  -3   0        8.96        7.83      1.33 o 
   2  -3   0      292.33      275.49      5.94 o 
   3  -3   0        1.12        0.15      1.10 o 
   4  -3   0       59.83       61.57      2.88 o 
   5  -3   0      232.25      232.90      6.02 o 
   6  -3   0       80.56       80.82      4.57 o 
   7  -3   0        1.35        5.51      2.39 o 
   8  -3   0       72.02       66.49      4.91 o 
   9  -3   0       51.12       37.82      8.61 o 
   0  -2   0      164.84      163.94      3.93 o 
   1  -2   0      469.67      505.42      7.94 o 
   2  -2   0       40.48       33.12      1.43 o 
   3  -2   0      619.24      636.38     10.24 o 
   4  -2   0      464.85      447.27      7.26 o 
   5  -2   0       26.11       26.92      2.33 o 
   6  -2   0       23.35       25.68      2.63 o 
   7  -2   0       66.47       66.47      3.81 o 
   8  -2   0       27.87       25.12      3.75 o 
   9  -2   0       10.34       12.62      6.85 o 
  10  -2   0       42.77       32.00      8.20 o 
   1  -1   0     4150.46     4255.35     41.17 o 
   2  -1   0      953.44      943.73     11.85 o 
   3  -1   0      573.71      594.73     12.09 o 
   4  -1   0     1669.41     1695.20     27.73 o 
   5  -1   0       39.69       43.66      5.36 o 
   6  -1   0      109.58      105.11      4.81 o 
   7  -1   0       36.45       35.17      4.05 o 
   8  -1   0      130.61      125.03      6.06 o 
   9  -1   0      137.00      141.75      5.93 o 
  10  -1   0        7.19        8.37      4.55 o 
   1   0   0      927.03      954.48     14.61 o 
   2   0   0      212.62      259.13      3.58 o 
   3   0   0       71.82       59.96      2.25 o 
   4   0   0       24.47       24.81      2.01 o 
   5   0   0       10.35        6.02      1.81 o 
   6   0   0        1.95       -0.79      1.83 o 
   7   0   0      258.38      242.72     11.74 o 
   8   0   0       12.41        8.23      2.93 o 
   9   0   0       12.46       11.96      3.92 o 
  10   0   0       49.75       62.49      6.37 o 
   1   1   0     4146.32     4274.13     41.11 o 
   2   1   0      942.22      942.41     11.86 o 
   3   1   0      572.30      587.48      8.07 o 
   4   1   0     1684.78     1710.17     28.31 o 
   5   1   0       41.78       46.03      2.72 o 
   6   1   0      111.39      114.90      5.33 o 
   7   1   0       37.60       37.99      3.94 o 
   8   1   0      129.25      123.65      5.71 o 
   9   1   0      138.46      146.24      6.68 o 
  10   1   0        6.98        8.84      4.68 o 
   0   2   0      157.02      168.84      6.83 o 
   1   2   0      454.10      497.04      6.45 o 
   2   2   0       38.50       34.13      1.55 o 
   3   2   0      630.98      650.06      9.06 o 
   4   2   0      468.43      460.38      6.91 o 
   5   2   0       27.87       27.36      1.90 o 
   6   2   0       23.14       20.28      2.40 o 
   7   2   0       66.01       61.36      4.36 o 
   8   2   0       28.26       28.56      6.44 o 
   9   2   0       10.23       15.14      4.57 o 
  10   2   0       42.43       34.14      6.08 o 
   1   3   0        9.29        7.85      0.78 o 
   2   3   0      293.14      282.09      6.10 o 
   3   3   0        1.51       -1.05      1.05 o 
   4   3   0       58.08       55.58      2.63 o 
   5   3   0      229.13      232.06     19.92 o 
   6   3   0       80.56       87.72      7.68 o 
   7   3   0        1.80        0.10      4.29 o 
   8   3   0       70.67       73.83      8.36 o 
   9   3   0       50.84       54.17      8.16 o 
   0   4   0      104.06      103.69      7.21 o 
   1   4   0      257.31      249.49      5.02 o 
   2   4   0       90.06       87.37      2.30 o 
   3   4   0        3.50        3.42      1.23 o 
   4   4   0      216.79      198.47     12.35 o 
   5   4   0       68.88       66.85      6.33 o 
   6   4   0        3.23        2.43      3.90 o 
   7   4   0        6.42        7.82      5.02 o 
   8   4   0        6.68        3.45      5.11 o 
   2   5   0       12.02       13.02      2.10 o 
   3   5   0       54.42       43.34      3.95 o 
   4   5   0        0.16       -2.61      2.61 o 
   5   5   0       22.90       30.10      4.78 o 
   6   5   0        6.52       11.54      4.60 o 
   7   5   0        6.67        9.10      4.92 o 
   4   6   0       13.11       13.88      3.39 o 
   5   6   0        1.11        5.53      3.75 o 
  -1  -7   1        6.18        4.68      4.35 o 
   0  -7   1       11.41       18.06      4.96 o 
   1  -7   1        2.25        8.22      5.62 o 
  -5  -6   1        4.03        4.31      3.11 o 
  -4  -6   1        0.40        1.23      2.73 o 
  -3  -6   1        9.16       10.51      2.95 o 
  -2  -6   1       13.23        9.78      3.64 o 
  -1  -6   1        5.76        5.45      3.32 o 
   0  -6   1       22.44       15.09      5.43 o 
   1  -6   1       13.55       12.72      3.92 o 
   2  -6   1        8.62        9.43      4.93 o 
   3  -6   1        0.25        2.27      3.17 o 
   4  -6   1       12.79       15.01      4.29 o 
   5  -6   1       14.75       15.87      5.08 o 
  -7  -5   1        3.15        3.20      3.16 o 
  -6  -5   1        4.27        6.10      2.93 o 
  -5  -5   1       30.06       33.65      3.89 o 
  -4  -5   1       16.23       16.48      3.03 o 
  -3  -5   1       86.62       84.04      4.71 o 
  -2  -5   1       27.21       27.75      3.45 o 
  -1  -5   1       55.00       47.36      4.74 o 
   0  -5   1       58.94       54.73      9.55 o 
   1  -5   1       79.67       81.50      8.45 o 
   2  -5   1       84.55       83.82      5.76 o 
   3  -5   1        4.85        5.23      2.45 o 
   4  -5   1       25.29       23.04      3.84 o 
   5  -5   1        4.68       -0.54      2.50 o 
   6  -5   1        8.23        8.26      3.24 o 
   7  -5   1        8.20        4.33      3.96 o 
  -9  -4   1       16.41       32.92      9.33 o 
  -8  -4   1       30.81       19.70      5.33 o 
  -7  -4   1       42.72       45.37      4.32 o 
  -6  -4   1       38.24       36.19      3.82 o 
  -5  -4   1       38.78       30.58      3.41 o 
  -4  -4   1      212.83      208.27      6.84 o 
  -3  -4   1        4.38        4.26      1.96 o 
  -2  -4   1        0.75        0.09      1.43 o 
  -1  -4   1       26.67       26.42      2.14 o 
   0  -4   1        4.02       -1.17      1.80 o 
   1  -4   1       65.96       69.71      3.70 o 
   2  -4   1      224.22      215.10      6.54 o 
   3  -4   1      184.12      174.21      6.19 o 
   4  -4   1       48.76       52.49      3.88 o 
   5  -4   1       20.37       29.09      3.46 o 
   6  -4   1       68.38       74.84      5.04 o 
   7  -4   1       15.56       16.93      3.46 o 
   8  -4   1       23.06       32.38      4.99 o 
  -9  -3   1        9.28       13.21      4.65 o 
  -8  -3   1       31.32       27.47      3.55 o 
  -7  -3   1      207.04      181.40      9.59 o 
  -6  -3   1       25.71       29.90      4.09 o 
  -5  -3   1        7.19        6.45      1.60 o 
  -4  -3   1      135.65      138.94      5.48 o 
  -3  -3   1      407.27      413.03      6.41 o 
  -2  -3   1      417.72      410.11      7.66 o 
  -1  -3   1       71.05       73.47      2.79 o 
   0  -3   1      529.68      533.31     10.25 o 
   1  -3   1       66.98       71.96      2.80 o 
   2  -3   1       84.78       83.33      2.58 o 
   3  -3   1       10.08       11.04      2.19 o 
   4  -3   1      232.12      227.17      5.53 o 
   5  -3   1      239.53      234.45      5.33 o 
   6  -3   1        0.72        1.70      2.11 o 
   7  -3   1       30.21       29.50      3.60 o 
   8  -3   1       11.01       11.03      3.17 o 
   9  -3   1       17.79       20.16      7.67 o 
 -10  -2   1        8.48        8.68      6.19 o 
  -9  -2   1       77.36       79.66     10.89 o 
  -8  -2   1      184.41      188.77      7.68 o 
  -7  -2   1       10.16       11.68      3.23 o 
  -6  -2   1       25.32       26.17      2.40 o 
  -5  -2   1       22.33       19.74      1.93 o 
  -4  -2   1      543.61      574.29     13.92 o 
  -3  -2   1      263.88      260.73      5.27 o 
  -2  -2   1       18.04       19.59      1.15 o 
  -1  -2   1        6.28        6.76      1.69 o 
   0  -2   1       39.28       39.47      1.50 o 
   1  -2   1      102.76      102.41      2.18 o 
   2  -2   1      480.77      498.41      7.02 o 
   3  -2   1       42.22       41.74      1.84 o 
   4  -2   1       31.57       32.95      4.58 o 
   5  -2   1      109.36      102.39      3.84 o 
   6  -2   1      470.85      454.69     12.90 o 
   7  -2   1       20.56       20.73      3.39 o 
   8  -2   1       21.28       15.42      4.29 o 
   9  -2   1       25.76       28.22      5.52 o 
  10  -2   1        0.76       -4.52      6.00 o 
 -10  -1   1       32.64       34.71      4.83 o 
  -9  -1   1        6.30        6.59      3.29 o 
  -8  -1   1       39.87       42.91      4.13 o 
  -7  -1   1      301.56      295.64      8.55 o 
  -6  -1   1       49.74       51.57      3.50 o 
  -5  -1   1       87.17       97.20      5.25 o 
  -4  -1   1      333.84      326.37      6.48 o 
  -3  -1   1      540.64      517.04      8.43 o 
  -2  -1   1      257.30      259.98      3.38 o 
  -1  -1   1      484.86      488.06      5.26 o 
   0  -1   1     4581.01     4584.60     44.94 o 
   1  -1   1     1778.30     1787.08     21.03 o 
   2  -1   1      832.45      796.87      9.32 o 
   3  -1   1      702.74      758.00     11.68 o 
   4  -1   1      749.94      747.86     14.01 o 
   5  -1   1       11.09       10.53      2.14 o 
   6  -1   1       39.79       41.13      3.28 o 
   7  -1   1       43.05       38.75      4.06 o 
   8  -1   1       56.80       60.69      3.96 o 
   9  -1   1       28.60       28.62      5.08 o 
  10  -1   1       40.10       21.72      6.92 o 
 -10   0   1        8.13       10.92      3.66 o 
  -9   0   1       25.47       20.58      4.98 o 
  -8   0   1      235.00      248.76      8.21 o 
  -7   0   1       14.22       16.75      2.77 o 
  -6   0   1      115.12      112.83      5.44 o 
  -5   0   1      403.15      404.09      8.84 o 
  -4   0   1      413.97      426.75      8.61 o 
  -3   0   1      173.15      174.06      3.44 o 
  -2   0   1       51.99       58.77      3.78 o 
  -1   0   1      219.80      225.51      5.24 o 
   0   0   1       28.25       -0.11      0.11 o 
   1   0   1     2036.35     2050.72     20.23 o 
   2   0   1      859.63      806.70      9.27 o 
   3   0   1      518.21      485.13      7.04 o 
   4   0   1      134.30      132.49      4.27 o 
   5   0   1      313.78      314.11      7.61 o 
   6   0   1      210.65      207.36      8.03 o 
   7   0   1       24.60       22.79      3.08 o 
   8   0   1      316.51      299.72      9.08 o 
   9   0   1       77.98       79.44      4.66 o 
  10   0   1       29.22       32.02      4.15 o 
 -10   1   1       32.78       32.06      5.88 o 
  -9   1   1        6.27       10.44      3.46 o 
  -8   1   1       40.38       37.30      7.18 o 
  -7   1   1      300.20      280.04     14.13 o 
  -6   1   1       52.38       45.88      3.10 o 
  -5   1   1       91.17       98.46      3.77 o 
  -4   1   1      341.64      347.72      5.67 o 
  -3   1   1      553.92      528.54      8.33 o 
  -2   1   1      264.46      259.91      5.89 o 
  -1   1   1      492.99      493.25      4.94 o 
   0   1   1     4561.58     4630.08     37.84 o 
   1   1   1     1787.97     1802.99     23.73 o 
   2   1   1      818.33      791.08     10.05 o 
   3   1   1      715.39      784.25     10.46 o 
   4   1   1      760.40      769.78     13.72 o 
   5   1   1       11.20        7.14      2.06 o 
   6   1   1       40.31       40.88      3.01 o 
   7   1   1       43.40       43.59      4.44 o 
   8   1   1       57.77       64.57      4.42 o 
   9   1   1       29.44       36.23      4.08 o 
  10   1   1       39.27       31.31      4.78 o 
 -10   2   1        8.92        9.01      4.82 o 
  -9   2   1       78.12       84.17      9.63 o 
  -8   2   1      182.65      186.26     12.71 o 
  -7   2   1       10.37       11.84      2.42 o 
  -6   2   1       27.22       24.18      2.48 o 
  -5   2   1       20.53       13.51      1.68 o 
  -4   2   1      540.03      548.69      8.12 o 
  -3   2   1      267.46      270.99      5.09 o 
  -2   2   1       17.56       18.69      1.11 o 
  -1   2   1        6.14        5.40      0.59 o 
   0   2   1       40.38       39.61      1.20 o 
   1   2   1      105.62      105.20      1.69 o 
   2   2   1      474.33      485.05      7.76 o 
   3   2   1       40.02       43.63      2.93 o 
   4   2   1       35.05       40.72      2.01 o 
   5   2   1      113.44      113.91      3.80 o 
   6   2   1      466.78      455.17     11.49 o 
   7   2   1       20.85       21.31      3.12 o 
   8   2   1       21.86       17.89      4.08 o 
   9   2   1       24.72       30.23      5.22 o 
  10   2   1        0.57        0.33      4.54 o 
  -9   3   1        8.97        9.28      5.91 o 
  -8   3   1       30.76       25.65      6.44 o 
  -7   3   1      205.93      174.69      8.12 o 
  -6   3   1       26.06       25.92      5.31 o 
  -5   3   1        7.77        9.22      1.68 o 
  -4   3   1      137.06      136.09      3.94 o 
  -3   3   1      406.67      396.00      7.94 o 
  -2   3   1      412.92      403.27      5.90 o 
  -1   3   1       71.07       77.93      2.18 o 
   0   3   1      518.83      544.21      8.13 o 
   1   3   1       62.72       66.13      2.07 o 
   2   3   1       81.81       82.12      2.20 o 
   3   3   1       11.35       13.64      1.51 o 
   4   3   1      232.15      229.07      7.14 o 
   5   3   1      239.18      229.19     11.49 o 
   6   3   1        0.66        0.55      3.65 o 
   7   3   1       29.61       15.33      5.24 o 
   8   3   1       10.71       10.65      5.31 o 
   9   3   1       18.03       26.79      7.31 o 
  -9   4   1       15.58       21.02      6.95 o 
  -8   4   1       30.17       23.33      6.34 o 
  -7   4   1       43.50       45.73      6.77 o 
  -6   4   1       39.51       42.95      4.23 o 
  -5   4   1       40.07       32.16      7.02 o 
  -4   4   1      211.25      205.19      7.06 o 
  -3   4   1        4.08       -0.64      1.41 o 
  -2   4   1        0.72        0.35      0.97 o 
  -1   4   1       26.60       28.72      4.67 o 
   0   4   1        3.99        6.81      2.90 o 
   1   4   1       64.91       63.65      2.27 o 
   2   4   1      222.89      221.89      5.12 o 
   3   4   1      188.66      182.36      8.70 o 
   4   4   1       49.29       56.53      5.49 o 
   5   4   1       20.13       20.80      4.60 o 
   6   4   1       67.80       74.80      7.38 o 
   7   4   1       15.13       19.16      5.65 o 
   8   4   1       23.37       17.00      6.23 o 
  -7   5   1        3.31        7.87      4.72 o 
  -6   5   1        4.59        8.78      4.39 o 
  -5   5   1       30.63       38.50      5.13 o 
  -4   5   1       16.32       15.30      2.63 o 
  -3   5   1       85.93       74.23      3.83 o 
  -2   5   1       27.00       28.36      3.33 o 
   2   5   1       86.89       79.76      4.59 o 
   3   5   1        5.31        7.73      2.79 o 
   4   5   1       24.90       26.77      4.24 o 
   5   5   1        4.78        5.31      3.71 o 
   6   5   1        8.11       11.48      4.70 o 
   7   5   1        8.37       -0.11      4.66 o 
  -5   6   1        3.78        2.63      3.57 o 
  -4   6   1        0.34       -0.47      2.64 o 
   3   6   1        0.32       -1.37      2.50 o 
   4   6   1       12.78       17.69      2.97 o 
   5   6   1       14.71       16.04      3.34 o 
  -1  -7   2        0.18       -0.21      3.80 o 
   0  -7   2        0.16        1.52      5.35 o 
   1  -7   2        1.12       12.51      6.40 o 
  -5  -6   2        2.53        5.64      3.10 o 
  -4  -6   2        2.30       -1.23      2.72 o 
  -3  -6   2        4.08        8.23      2.74 o 
  -2  -6   2       10.44        8.24      3.54 o 
  -1  -6   2        3.32        5.22      3.34 o 
   0  -6   2       19.29       21.82      4.41 o 
   1  -6   2       15.85       14.95      5.70 o 
   2  -6   2        5.32        7.92      5.23 o 
   3  -6   2        0.47       -3.01      3.01 o 
   4  -6   2        5.22        1.36      3.68 o 
   5  -6   2        5.79        2.64      4.02 o 
  -7  -5   2       13.31       17.06      4.87 o 
  -6  -5   2        1.48        3.12      2.74 o 
  -5  -5   2        0.90       -0.02      2.47 o 
  -4  -5   2       20.36       22.74      3.43 o 
  -3  -5   2        1.61       -1.44      1.68 o 
  -2  -5   2       35.13       33.86      2.76 o 
  -1  -5   2       58.09       54.74      3.76 o 
   0  -5   2        6.38        6.76      2.94 o 
   1  -5   2       48.72       50.70      7.08 o 
   2  -5   2        1.43       -0.04      2.32 o 
   3  -5   2       35.74       49.15      8.25 o 
   4  -5   2       11.20       14.76      3.78 o 
   5  -5   2       22.34       20.11      3.66 o 
   6  -5   2       35.93       34.61      4.44 o 
   7  -5   2        0.21       -0.76      3.60 o 
  -9  -4   2        0.22       -0.79      6.36 o 
  -8  -4   2        6.86        9.15      4.61 o 
  -7  -4   2       11.24        4.41      2.70 o 
  -6  -4   2       38.21       40.81      6.23 o 
  -5  -4   2        1.31       -0.25      2.42 o 
  -4  -4   2      179.56      168.18      9.44 o 
  -3  -4   2      677.09      666.32     11.95 o 
  -2  -4   2      143.86      145.03      4.41 o 
  -1  -4   2       30.14       30.08      2.19 o 
   0  -4   2       43.55       39.66      2.93 o 
   1  -4   2        1.63        0.16      1.62 o 
   2  -4   2        8.98        7.60      2.56 o 
   3  -4   2      117.84      112.21      5.46 o 
   4  -4   2       73.73       80.33      4.67 o 
   5  -4   2       31.40       27.67      3.41 o 
   6  -4   2       25.95       26.76      3.61 o 
   7  -4   2       22.42       29.34      4.07 o 
   8  -4   2        3.37        8.65      4.09 o 
  -9  -3   2       14.35        9.44      4.83 o 
  -8  -3   2       55.91       63.71      6.51 o 
  -7  -3   2       70.79       70.21      9.33 o 
  -6  -3   2        1.82        2.17      1.99 o 
  -5  -3   2       45.66       40.03      3.27 o 
  -4  -3   2      266.88      266.76      5.81 o 
  -3  -3   2       16.83       11.75      1.21 o 
  -2  -3   2       47.04       52.81      2.00 o 
  -1  -3   2       74.28       83.09      2.83 o 
   0  -3   2       52.02       58.50      2.94 o 
   1  -3   2      458.11      472.61     12.17 o 
   2  -3   2      159.48      162.52      4.93 o 
   3  -3   2       39.41       37.17      1.90 o 
   4  -3   2      156.64      160.27      6.74 o 
   5  -3   2       33.62       40.33      4.66 o 
   6  -3   2      153.75      158.15      6.35 o 
   7  -3   2       58.27       56.78      4.70 o 
   8  -3   2       14.03       14.79      3.43 o 
   9  -3   2       20.35       26.64      4.91 o 
 -10  -2   2        2.63       -2.13      6.00 o 
  -9  -2   2       23.49       35.79      6.48 o 
  -8  -2   2       15.14       13.42      2.38 o 
  -7  -2   2       94.48       92.89      3.92 o 
  -6  -2   2      133.18      131.85      4.31 o 
  -5  -2   2      147.09      131.01      7.00 o 
  -4  -2   2      158.95      170.64      4.28 o 
  -3  -2   2       18.10       18.87      1.38 o 
  -2  -2   2       77.14       68.36      2.34 o 
  -1  -2   2       77.13       71.45      1.66 o 
   0  -2   2     1781.14     1848.60     20.70 o 
   1  -2   2      227.70      219.73      2.86 o 
   2  -2   2       25.32       32.36      3.27 o 
   3  -2   2      108.17      125.08      3.51 o 
   4  -2   2       55.53       57.28      3.08 o 
   5  -2   2       33.14       29.70      2.48 o 
   6  -2   2       12.69       12.03      3.24 o 
   7  -2   2       22.21       24.87      2.87 o 
   8  -2   2       56.20       54.29      6.01 o 
   9  -2   2       18.61       19.71      4.87 o 
  10  -2   2       13.67       12.83      7.34 o 
 -10  -1   2       13.40       13.53      4.02 o 
  -9  -1   2       31.22       33.34      5.75 o 
  -8  -1   2       74.06       75.03      4.90 o 
  -7  -1   2       31.21       31.86      3.39 o 
  -6  -1   2       90.12       88.76      3.74 o 
  -5  -1   2       34.40       38.37      2.36 o 
  -4  -1   2      291.95      305.55      7.19 o 
  -3  -1   2      153.09      157.78      3.39 o 
  -2  -1   2     3675.07     3839.79     37.07 o 
  -1  -1   2     2897.82     2988.65     29.14 o 
   0  -1   2      115.48      108.40      1.81 o 
   1  -1   2        3.64        5.79      1.18 o 
   2  -1   2     2763.45     2843.57     28.21 o 
   3  -1   2       75.90       96.14      2.47 o 
   4  -1   2      248.12      218.38      5.07 o 
   5  -1   2      219.62      210.43      6.38 o 
   6  -1   2      275.70      271.04      6.76 o 
   7  -1   2       50.01       47.85      3.42 o 
   8  -1   2       96.13       90.56      4.68 o 
   9  -1   2        5.27        4.71      2.90 o 
  10  -1   2        3.25        4.29      5.90 o 
 -10   0   2        0.62        0.54      3.21 o 
  -9   0   2       37.61       37.64      4.19 o 
  -8   0   2       71.55       67.32      4.56 o 
  -7   0   2      421.60      405.22     10.06 o 
  -6   0   2       74.54       77.71      3.92 o 
  -5   0   2      282.29      256.68      6.57 o 
  -4   0   2      141.80      122.73      3.95 o 
  -3   0   2      182.87      161.56      3.97 o 
  -2   0   2    10956.11    11037.22    141.33 o 
  -1   0   2      254.75      231.15      3.24 o 
   0   0   2      345.15      399.63      8.27 o 
   1   0   2      546.48      567.98      6.15 o 
   2   0   2     4120.85     4223.23     41.19 o 
   3   0   2        5.60        9.90      1.59 o 
   4   0   2      107.80      113.24      5.76 o 
   5   0   2        0.11        0.12      1.57 o 
   6   0   2      339.81      333.11      8.51 o 
   7   0   2       50.22       51.26      3.60 o 
   8   0   2       33.70       40.35      3.48 o 
   9   0   2        4.49       -0.08      2.58 o 
  10   0   2        7.33       10.69      3.50 o 
 -10   1   2       13.10       11.31      4.94 o 
  -9   1   2       32.17       35.47      4.31 o 
  -8   1   2       75.18       82.90      4.67 o 
  -7   1   2       33.34       36.17      3.24 o 
  -6   1   2       91.68       91.88      5.18 o 
  -5   1   2       33.17       33.35      2.50 o 
  -4   1   2      288.19      312.74      5.34 o 
  -3   1   2      152.79      154.37      3.60 o 
  -2   1   2     3669.32     3803.11     49.80 o 
  -1   1   2     2894.81     3018.86     31.49 o 
   0   1   2      118.06      111.29      1.80 o 
   1   1   2        4.78        6.94      0.88 o 
   2   1   2     2789.13     2865.39     37.73 o 
   3   1   2       78.30      100.53      2.79 o 
   4   1   2      252.26      217.01      5.28 o 
   5   1   2      218.92      214.57      5.73 o 
   6   1   2      276.41      291.32      7.48 o 
   7   1   2       51.73       54.51      3.70 o 
   8   1   2       95.76       97.80      5.09 o 
   9   1   2        5.16        4.35      3.88 o 
  10   1   2        3.19        1.84      3.78 o 
 -10   2   2        2.75        4.07      4.50 o 
  -9   2   2       23.02       33.34      7.45 o 
  -8   2   2       14.32       11.63      2.80 o 
  -7   2   2       94.01       84.15      4.32 o 
  -6   2   2      131.73      134.14      6.06 o 
  -5   2   2      153.02      145.05      8.14 o 
  -4   2   2      167.29      174.75      4.34 o 
  -3   2   2       15.86       20.47      1.54 o 
  -2   2   2       78.60       70.78      2.09 o 
  -1   2   2       80.84       77.19      1.69 o 
   0   2   2     1761.95     1818.12     18.31 o 
   1   2   2      220.38      213.05      3.44 o 
   2   2   2       27.43       35.34      1.73 o 
   3   2   2      106.94      121.83      4.80 o 
   4   2   2       56.28       58.72      3.12 o 
   5   2   2       33.45       27.22      2.29 o 
   6   2   2       12.38        8.12      2.22 o 
   7   2   2       21.56       23.79      3.89 o 
   8   2   2       56.83       57.47      5.56 o 
   9   2   2       19.45       20.98      3.94 o 
  10   2   2       13.57       11.50      4.97 o 
  -9   3   2       14.02       16.93      6.49 o 
  -8   3   2       55.13       54.57      5.50 o 
  -7   3   2       70.17       69.26      5.35 o 
  -6   3   2        1.72        3.63      1.89 o 
  -5   3   2       47.34       47.58      3.97 o 
  -4   3   2      265.96      264.82      9.02 o 
  -3   3   2       16.73       13.18      1.50 o 
  -2   3   2       47.39       48.88      1.71 o 
  -1   3   2       75.84       83.08      1.70 o 
   0   3   2       52.59       57.72      1.91 o 
   1   3   2      451.98      482.67      5.58 o 
   2   3   2      155.99      161.68      3.48 o 
   3   3   2       39.23       38.80      3.01 o 
   4   3   2      158.13      161.27      5.22 o 
   5   3   2       32.42       30.06      5.09 o 
   6   3   2      151.18      151.29     10.33 o 
   7   3   2       58.52       47.20      7.12 o 
   8   3   2       13.81       14.52      5.80 o 
   9   3   2       20.38       26.99      5.38 o 
  -9   4   2        0.22       -0.64      5.64 o 
  -8   4   2        6.47        5.16      4.98 o 
  -7   4   2       11.01       12.42      4.33 o 
  -6   4   2       38.10       30.35      3.90 o 
  -5   4   2        1.76       -0.07      3.66 o 
  -4   4   2      180.19      188.72     10.68 o 
  -3   4   2      676.91      684.08     10.55 o 
  -2   4   2      142.41      136.51      4.56 o 
  -1   4   2       30.36       27.21      1.76 o 
   0   4   2       45.17       39.41      1.93 o 
   1   4   2        1.51        1.10      0.81 o 
   2   4   2        9.43        9.05      2.76 o 
   3   4   2      119.15      109.18      7.42 o 
   4   4   2       73.64       76.87      6.28 o 
   5   4   2       31.56       28.99      5.08 o 
   6   4   2       26.36       23.01      5.27 o 
   7   4   2       22.15       13.51      5.43 o 
   8   4   2        3.35        4.41      5.74 o 
  -7   5   2       13.75       17.74      5.28 o 
  -6   5   2        1.55        3.13      2.88 o 
  -5   5   2        0.84        3.77      2.56 o 
  -4   5   2       19.93       19.91      2.80 o 
  -3   5   2        1.63       -1.06      1.78 o 
  -2   5   2       35.26       33.03      3.47 o 
  -1   5   2       57.32       57.02      3.92 o 
   1   5   2       49.72       43.12      3.39 o 
   2   5   2        1.74        1.38      1.65 o 
   3   5   2       36.93       40.63      3.19 o 
   4   5   2       11.64       11.99      4.88 o 
   5   5   2       22.64       22.80      3.54 o 
   6   5   2       35.55       38.42      5.59 o 
   7   5   2        0.15       -3.44      3.44 o 
  -5   6   2        2.58       -0.31      3.31 o 
  -4   6   2        2.04        3.16      2.71 o 
  -3   6   2        3.69        6.19      3.30 o 
  -2   6   2        9.92       12.72      2.83 o 
   3   6   2        0.41        2.98      2.63 o 
   4   6   2        5.09        3.67      3.15 o 
   5   6   2        5.77        4.29      3.02 o 
  -1  -7   3        2.04        4.78      5.83 o 
   0  -7   3        3.12        2.45      5.58 o 
  -5  -6   3        1.60        0.05      3.48 o 
  -4  -6   3        3.08        0.67      3.16 o 
  -3  -6   3        8.41       10.02      2.97 o 
  -2  -6   3        4.01        2.87      3.86 o 
  -1  -6   3       19.78       21.24      4.33 o 
   0  -6   3       11.25        9.68      5.04 o 
   1  -6   3        4.06        0.22      4.08 o 
   2  -6   3       15.94       19.60      5.92 o 
   3  -6   3       19.11       13.84      6.02 o 
   4  -6   3        1.94       -2.19      3.39 o 
   5  -6   3        5.79       10.94      6.02 o 
  -7  -5   3       32.61       37.17      9.32 o 
  -6  -5   3        2.15        5.45      2.77 o 
  -5  -5   3        9.04        7.87      2.73 o 
  -4  -5   3       21.98       18.36      3.00 o 
  -3  -5   3       31.54       30.06      2.89 o 
  -2  -5   3       49.11       49.95      3.15 o 
  -1  -5   3       34.70       32.25      3.20 o 
   0  -5   3       75.13       76.49      5.71 o 
   1  -5   3       21.19       21.02      5.27 o 
   2  -5   3        6.10       -0.35      2.61 o 
   3  -5   3        1.05        2.33      2.81 o 
   4  -5   3       17.47       13.77      3.85 o 
   5  -5   3       43.05       41.70      5.48 o 
   6  -5   3       14.95       14.50      6.58 o 
   7  -5   3        9.85       12.89      6.10 o 
  -9  -4   3       27.07       33.57      9.29 o 
  -8  -4   3       24.57       20.18      9.14 o 
  -7  -4   3        7.69        7.54      5.92 o 
  -6  -4   3       20.01       19.70      2.97 o 
  -5  -4   3        5.94        5.87      2.30 o 
  -4  -4   3       28.39       30.69      3.05 o 
  -3  -4   3      179.85      174.75      8.11 o 
  -2  -4   3       17.03       15.83      1.96 o 
  -1  -4   3       76.52       68.50      3.04 o 
   0  -4   3       28.19       28.66      2.81 o 
   1  -4   3       74.73       73.38      6.93 o 
   2  -4   3      121.45      126.77      6.38 o 
   3  -4   3        4.97        5.32      2.60 o 
   4  -4   3       89.69       97.80      5.15 o 
   5  -4   3       84.52       79.21      7.16 o 
   6  -4   3      130.16      127.16      6.44 o 
   7  -4   3       12.43       16.31      8.66 o 
   8  -4   3        5.26        7.91      4.03 o 
  -9  -3   3       17.92       16.62      5.75 o 
  -8  -3   3        1.18       -1.46      3.62 o 
  -7  -3   3       21.36       20.07      2.85 o 
  -6  -3   3        4.25        4.35      2.36 o 
  -5  -3   3      133.88      127.89      5.86 o 
  -4  -3   3      293.37      295.79      6.34 o 
  -3  -3   3      505.81      514.38      7.54 o 
  -2  -3   3      224.87      235.01      6.01 o 
  -1  -3   3        2.47        3.38      1.17 o 
   0  -3   3      384.05      391.63      8.12 o 
   1  -3   3       18.65       20.12      1.23 o 
   2  -3   3       87.37       85.33      2.63 o 
   3  -3   3       16.18       18.85      1.65 o 
   4  -3   3       69.80       64.79      3.17 o 
   5  -3   3        2.49        5.96      2.26 o 
   6  -3   3       17.66       12.28      2.82 o 
   7  -3   3       32.28       33.69      3.98 o 
   8  -3   3       39.56       45.02      4.56 o 
   9  -3   3       17.64       26.00      4.83 o 
 -10  -2   3        4.45       -5.36      5.36 o 
  -9  -2   3        4.14        0.42      6.52 o 
  -8  -2   3        8.71        9.89      3.08 o 
  -7  -2   3        2.85        5.68      1.79 o 
  -6  -2   3       33.45       35.19      3.00 o 
  -5  -2   3       21.54       21.12      1.86 o 
  -4  -2   3      283.73      288.59      5.71 o 
  -3  -2   3       33.10       32.23      1.62 o 
  -2  -2   3      142.86      142.55      2.92 o 
  -1  -2   3      251.35      255.93      3.27 o 
   0  -2   3       11.43       14.84      0.83 o 
   1  -2   3      296.45      300.39      4.49 o 
   2  -2   3      300.83      288.03      6.89 o 
   3  -2   3      175.11      191.25      4.58 o 
   4  -2   3      299.42      290.16      6.37 o 
   5  -2   3       28.86       31.36      2.58 o 
   6  -2   3       58.26       55.67      3.43 o 
   7  -2   3        1.17        0.18      2.07 o 
   8  -2   3       14.32        3.59      3.84 o 
   9  -2   3       15.04        8.63      4.51 o 
 -10  -1   3       13.90       17.58      4.07 o 
  -9  -1   3       54.84       52.55      4.79 o 
  -8  -1   3       17.87       19.23      3.37 o 
  -7  -1   3      256.96      247.05      7.51 o 
  -6  -1   3      181.17      180.94      5.23 o 
  -5  -1   3       18.22       15.15      3.20 o 
  -4  -1   3      295.61      310.64      5.69 o 
  -3  -1   3      655.31      656.49      9.78 o 
  -2  -1   3     1162.73     1175.36     12.07 o 
  -1  -1   3     1357.41     1428.60     19.12 o 
   0  -1   3     2097.13     2059.82     26.79 o 
   1  -1   3      523.44      544.87      7.28 o 
   2  -1   3      206.28      205.84      4.08 o 
   3  -1   3        8.43        7.57      1.64 o 
   4  -1   3       15.70       19.65      1.94 o 
   5  -1   3       29.02       27.20      2.40 o 
   6  -1   3       93.89       91.83      3.98 o 
   7  -1   3       97.16       99.77      4.96 o 
   8  -1   3       49.69       48.39      3.84 o 
   9  -1   3        8.54        7.29      3.33 o 
  10  -1   3       30.70       24.90      7.62 o 
 -11   0   3       40.29       51.22      9.49 o 
 -10   0   3       45.42       62.82      7.76 o 
  -9   0   3        0.56        3.80      2.89 o 
  -8   0   3       89.42       93.22      5.05 o 
  -7   0   3       53.89       60.67      8.79 o 
  -6   0   3       52.11       51.95      3.39 o 
  -5   0   3       35.88       33.28      3.94 o 
  -4   0   3      151.70      179.78      7.99 o 
  -3   0   3        7.74       13.01      0.97 o 
  -2   0   3     1717.81     1789.28     27.82 o 
  -1   0   3      388.22      377.22      7.31 o 
   0   0   3      108.74      124.21      2.62 o 
   1   0   3     1813.74     1752.19     19.12 o 
   2   0   3      169.99      143.67      2.96 o 
   3   0   3      422.36      376.81      5.94 o 
   4   0   3       71.34       63.33      2.65 o 
   5   0   3      349.15      342.51      7.10 o 
   6   0   3      863.91      817.35     13.91 o 
   7   0   3      130.21      137.04      5.02 o 
   8   0   3       21.60       22.66      3.03 o 
   9   0   3        8.94        5.72      2.85 o 
  10   0   3       13.95       16.48      4.53 o 
 -10   1   3       14.28       11.96      3.71 o 
  -9   1   3       54.52       61.93      4.71 o 
  -8   1   3       17.31       21.28      3.19 o 
  -7   1   3      254.40      229.83      9.21 o 
  -6   1   3      182.63      183.03      5.77 o 
  -5   1   3       18.98       19.40      2.30 o 
  -4   1   3      307.61      316.18      7.12 o 
  -3   1   3      665.33      668.32     10.20 o 
  -2   1   3     1177.87     1180.58     19.27 o 
  -1   1   3     1384.97     1445.66     19.04 o 
   0   1   3     2078.61     2034.90     24.22 o 
   1   1   3      528.52      537.96      6.57 o 
   2   1   3      208.47      202.11      3.80 o 
   3   1   3        8.75        8.15      1.21 o 
   4   1   3       15.72       16.13      1.59 o 
   5   1   3       28.87       30.69      2.39 o 
   6   1   3       92.15       91.20      4.43 o 
   7   1   3       97.11      102.77      4.25 o 
   8   1   3       48.28       51.60      3.58 o 
   9   1   3        9.36       10.07      3.49 o 
  10   1   3       32.02       41.23      5.24 o 
 -10   2   3        4.44       -0.25      5.93 o 
  -9   2   3        4.13        2.19      3.58 o 
  -8   2   3        9.12        6.36      2.62 o 
  -7   2   3        2.79        1.88      5.85 o 
  -6   2   3       33.69       37.77      4.39 o 
  -5   2   3       22.04       19.42      2.78 o 
  -4   2   3      283.05      296.30      9.08 o 
  -3   2   3       33.11       31.96      1.82 o 
  -2   2   3      142.84      147.03      3.18 o 
  -1   2   3      250.46      254.82      4.28 o 
   0   2   3       10.01       13.25      0.80 o 
   1   2   3      289.54      299.76      5.42 o 
   2   2   3      302.98      303.73      5.55 o 
   3   2   3      184.23      194.81      9.86 o 
   4   2   3      294.88      298.21      8.96 o 
   5   2   3       27.19       28.38      3.39 o 
   6   2   3       57.41       49.53      5.32 o 
   7   2   3        1.17        1.14      2.31 o 
   8   2   3       13.75        9.12      3.11 o 
   9   2   3       15.46       19.16      6.58 o 
  -9   3   3       17.49       14.40      4.38 o 
  -8   3   3        1.10        3.10      3.44 o 
  -7   3   3       19.86       23.41      3.95 o 
  -6   3   3        4.03        4.21      2.00 o 
  -5   3   3      135.34      134.42      6.04 o 
  -4   3   3      292.98      301.39      9.60 o 
  -3   3   3      502.28      513.72      8.44 o 
  -2   3   3      223.67      223.76      6.71 o 
  -1   3   3        2.15        4.40      0.85 o 
   0   3   3      375.90      384.85      5.35 o 
   1   3   3       18.23       16.26      1.08 o 
   2   3   3       85.26       87.20      2.30 o 
   3   3   3       15.82       19.05      2.04 o 
   4   3   3       70.31       68.47      4.94 o 
   5   3   3        2.36       -3.07      3.25 o 
   6   3   3       16.93       14.35      3.18 o 
   7   3   3       32.82       34.72      3.67 o 
   8   3   3       39.84       39.47      5.16 o 
   9   3   3       18.01       31.43      5.46 o 
  -9   4   3       27.51       27.07      7.38 o 
  -8   4   3       24.81       34.14      4.81 o 
  -7   4   3        7.48        9.21      3.55 o 
  -6   4   3       19.91       19.39      3.59 o 
  -5   4   3        5.72        3.47      3.07 o 
  -4   4   3       27.97       28.33      3.20 o 
  -3   4   3      179.41      173.96      4.64 o 
  -2   4   3       16.59       18.02      1.43 o 
  -1   4   3       76.63       77.96      2.87 o 
   0   4   3       28.91       30.15      2.26 o 
   1   4   3       77.17       74.78      2.09 o 
   2   4   3      120.31      127.58      3.49 o 
   3   4   3        5.60        3.81      2.13 o 
   4   4   3       90.27       89.19      5.03 o 
   5   4   3       84.86       89.87      5.43 o 
   6   4   3      129.71      136.23      7.36 o 
   7   4   3       12.45       15.70      4.14 o 
   8   4   3        5.48        5.86      3.95 o 
  -7   5   3       33.01       41.60      4.75 o 
  -6   5   3        2.15        0.82      2.89 o 
  -5   5   3        9.57       10.05      2.78 o 
  -4   5   3       21.31       23.26      2.84 o 
  -3   5   3       30.56       27.52      4.04 o 
  -2   5   3       49.29       50.25      4.33 o 
  -1   5   3       35.35       35.36      3.39 o 
   0   5   3       77.03       73.78      4.52 o 
   1   5   3       21.79       16.68      2.78 o 
   2   5   3        6.11        5.07      1.87 o 
   3   5   3        1.11        2.15      2.16 o 
   4   5   3       17.57       14.57      4.02 o 
   5   5   3       43.51       49.34      4.51 o 
   6   5   3       14.78       21.35      4.13 o 
   7   5   3        9.45        8.85      4.12 o 
  -5   6   3        1.60        2.90      2.68 o 
  -4   6   3        3.03        3.66      2.22 o 
  -3   6   3        8.52       14.14      3.82 o 
  -2   6   3        3.86        2.91      2.68 o 
   2   6   3       16.06       17.93      2.72 o 
   3   6   3       19.23       22.98      2.82 o 
   4   6   3        2.21        5.66      2.78 o 
   5   6   3        5.49        5.44      3.28 o 
  -5  -6   4        0.87        1.32      3.43 o 
  -4  -6   4        2.63        5.22      3.33 o 
  -3  -6   4       20.44       22.50      3.61 o 
  -2  -6   4       18.72       16.35      3.30 o 
  -1  -6   4       13.15        4.37      4.83 o 
   0  -6   4        1.54       -2.51      4.06 o 
   1  -6   4        0.72        5.21      4.80 o 
   2  -6   4        1.15       -3.97      3.97 o 
   3  -6   4        3.51        4.53      5.22 o 
   4  -6   4        1.62        0.96      3.80 o 
   5  -6   4        3.99        2.71      5.16 o 
  -7  -5   4        2.86        4.06      4.21 o 
  -6  -5   4        0.44        0.28      2.48 o 
  -5  -5   4       26.05       29.34      4.46 o 
  -4  -5   4        6.63        5.07      2.75 o 
  -3  -5   4        6.94        8.34      2.18 o 
  -2  -5   4       22.87       24.25      2.51 o 
  -1  -5   4       30.07       30.17      3.17 o 
   0  -5   4       19.16       17.40      2.92 o 
   1  -5   4       25.95       27.29      5.81 o 
   2  -5   4       18.13       30.04      6.21 o 
   3  -5   4       25.51       21.61      4.14 o 
   4  -5   4        9.32       14.04      4.00 o 
   5  -5   4        6.79        8.85      3.96 o 
   6  -5   4        6.55        6.07      4.13 o 
   7  -5   4        6.41       -2.12      5.03 o 
  -9  -4   4        7.25        7.02      6.80 o 
  -8  -4   4       10.17       13.56      4.83 o 
  -7  -4   4        6.09       11.83      4.23 o 
  -6  -4   4       58.03       62.55      4.17 o 
  -5  -4   4      131.31      134.66      9.78 o 
  -4  -4   4       85.79       97.58      3.97 o 
  -3  -4   4       54.12       54.06      3.00 o 
  -2  -4   4      161.60      159.51      4.58 o 
  -1  -4   4       95.98       92.50      3.37 o 
   0  -4   4       31.81       28.37      4.13 o 
   1  -4   4       35.03       30.35      5.85 o 
   2  -4   4        8.30        2.57      3.20 o 
   3  -4   4        1.17       -1.32      2.24 o 
   4  -4   4       39.10       36.90     13.37 o 
   5  -4   4        9.19       14.29      3.71 o 
   6  -4   4        6.06        5.60      3.45 o 
   7  -4   4       11.43        7.72      8.37 o 
   8  -4   4       26.70       33.65      7.26 o 
  -9  -3   4       15.60       13.53      5.01 o 
  -8  -3   4        5.20       12.63      4.18 o 
  -7  -3   4       20.33       24.91      4.63 o 
  -6  -3   4       53.85       56.27      4.74 o 
  -5  -3   4       48.94       51.88      3.69 o 
  -4  -3   4        7.46        7.62      1.45 o 
  -3  -3   4       20.30       21.24      1.83 o 
  -2  -3   4       54.39       55.44      2.54 o 
  -1  -3   4      513.60      558.94      7.88 o 
   0  -3   4      110.88      116.79      4.57 o 
   1  -3   4       46.51       46.31      3.03 o 
   2  -3   4      199.27      204.80      4.51 o 
   3  -3   4      116.84      115.76      7.72 o 
   4  -3   4      157.29      156.97      4.55 o 
   5  -3   4       96.73       84.53      7.20 o 
   6  -3   4       35.27       39.41      3.94 o 
   7  -3   4       15.19       17.69      3.34 o 
   8  -3   4       15.98       13.35      3.56 o 
   9  -3   4        0.57        0.39      5.56 o 
 -10  -2   4       20.08       14.85      6.84 o 
  -9  -2   4       29.03       23.08      6.07 o 
  -8  -2   4       11.28       10.63      3.08 o 
  -7  -2   4       64.26       65.89      3.23 o 
  -6  -2   4        9.36        6.87      1.53 o 
  -5  -2   4       23.67       22.70      2.51 o 
  -4  -2   4      125.48      119.68      3.05 o 
  -3  -2   4     1101.45     1133.19     14.52 o 
  -2  -2   4      465.84      486.68      6.34 o 
  -1  -2   4      122.78      137.64      3.00 o 
   0  -2   4      199.39      231.41      4.82 o 
   1  -2   4      384.99      405.10      6.61 o 
   2  -2   4      391.97      428.87      8.45 o 
   3  -2   4       41.08       35.55      2.48 o 
   4  -2   4       66.08       65.59      3.13 o 
   5  -2   4       88.81       85.20      3.77 o 
   6  -2   4       21.23       21.29      2.63 o 
   7  -2   4       23.12       24.13      3.53 o 
   8  -2   4       23.83       23.84      5.22 o 
   9  -2   4       13.14        9.26      6.32 o 
 -10  -1   4        7.72        3.90      3.52 o 
  -9  -1   4       10.92        9.30      3.24 o 
  -8  -1   4       17.39       24.67      2.94 o 
  -7  -1   4       86.39       84.11      4.06 o 
  -6  -1   4        5.57        6.91      2.90 o 
  -5  -1   4       79.15       78.07      2.57 o 
  -4  -1   4      863.97      892.23     13.13 o 
  -3  -1   4      372.03      356.03      5.19 o 
  -2  -1   4      852.69      863.11     14.16 o 
  -1  -1   4     1216.51     1240.29     15.16 o 
   0  -1   4       39.06       38.75      1.56 o 
   1  -1   4       66.71       60.11      1.85 o 
   2  -1   4      636.97      627.07     11.85 o 
   3  -1   4      431.22      428.76      8.86 o 
   4  -1   4      386.56      388.58      7.56 o 
   5  -1   4        1.94        2.11      1.63 o 
   6  -1   4      343.19      340.16      7.87 o 
   7  -1   4       10.63       12.18      2.58 o 
   8  -1   4        2.33        2.09      2.92 o 
   9  -1   4       22.30       24.67      4.26 o 
  10  -1   4        3.17        3.74      6.33 o 
 -11   0   4        0.06       -1.51      5.77 o 
 -10   0   4       14.60       13.20      5.95 o 
  -9   0   4       43.38       48.43      4.05 o 
  -8   0   4        3.51        0.27      2.45 o 
  -7   0   4      669.98      675.67     14.35 o 
  -6   0   4      718.15      712.20     14.18 o 
  -5   0   4      518.30      523.65     10.55 o 
  -4   0   4        6.78       11.03      1.21 o 
  -3   0   4      142.10      125.55      5.39 o 
  -2   0   4      162.05      141.93      2.61 o 
  -1   0   4      228.47      260.58      5.34 o 
   0   0   4     6234.53     6313.19     81.37 o 
   1   0   4      237.85      228.14      3.46 o 
   2   0   4     3227.35     3337.73     36.02 o 
   3   0   4        2.10        2.38      1.21 o 
   4   0   4      244.80      245.84      5.48 o 
   5   0   4        5.79        8.03      1.70 o 
   6   0   4      375.30      363.29      7.99 o 
   7   0   4      216.55      206.60      6.21 o 
   8   0   4       41.59       48.68      3.73 o 
   9   0   4       11.27       14.14      3.82 o 
  10   0   4       11.22       11.51      4.35 o 
 -10   1   4        8.04        4.18      3.91 o 
  -9   1   4       11.92       17.52      3.56 o 
  -8   1   4       16.50       14.25      2.97 o 
  -7   1   4       86.32       90.64      4.57 o 
  -6   1   4        5.73        7.21      2.13 o 
  -5   1   4       79.51       82.01      4.65 o 
  -4   1   4      859.76      913.37     15.97 o 
  -3   1   4      372.81      353.21      6.36 o 
  -2   1   4      863.39      871.79     11.79 o 
  -1   1   4     1226.22     1256.20     24.49 o 
   0   1   4       41.62       34.44      1.43 o 
   1   1   4       70.47       63.95      1.63 o 
   2   1   4      646.53      636.18      7.99 o 
   3   1   4      429.79      421.52      6.72 o 
   4   1   4      393.00      374.52     13.90 o 
   5   1   4        1.23       -0.38      1.62 o 
   6   1   4      344.26      327.19     12.84 o 
   7   1   4       11.48       11.60      2.88 o 
   8   1   4        2.23       -0.21      2.73 o 
   9   1   4       22.93       32.81      4.40 o 
  10   1   4        3.16        3.46      6.45 o 
 -10   2   4       20.33       29.36      7.43 o 
  -9   2   4       29.41       38.49     11.45 o 
  -8   2   4       10.42        7.16      2.79 o 
  -7   2   4       61.13       61.53      3.92 o 
  -6   2   4        9.71       11.21      3.28 o 
  -5   2   4       22.61       24.25      2.50 o 
  -4   2   4      122.42      116.12      5.23 o 
  -3   2   4     1114.62     1136.70     16.40 o 
  -2   2   4      467.32      492.05      8.20 o 
  -1   2   4      119.73      139.78      3.80 o 
   0   2   4      201.22      229.52      3.87 o 
   1   2   4      380.70      404.23      6.06 o 
   2   2   4      390.47      415.13      6.17 o 
   3   2   4       41.00       38.01      3.03 o 
   4   2   4       64.92       71.94      3.07 o 
   5   2   4       86.55       83.72      5.74 o 
   6   2   4       20.05       15.77      2.64 o 
   7   2   4       23.10       22.70      3.26 o 
   8   2   4       23.64       32.09      4.85 o 
   9   2   4       13.62       12.69      6.62 o 
  -9   3   4       16.19       18.03      4.63 o 
  -8   3   4        5.05        5.82      4.52 o 
  -7   3   4       20.55       24.75      5.60 o 
  -6   3   4       53.23       59.83      7.45 o 
  -5   3   4       49.23       41.69      6.56 o 
  -4   3   4        7.87        8.02      1.80 o 
  -3   3   4       20.15       17.64      1.61 o 
  -2   3   4       52.77       54.60      2.33 o 
  -1   3   4      508.06      538.56     14.90 o 
   0   3   4      108.12      110.58      2.98 o 
   1   3   4       50.35       49.19      1.99 o 
   2   3   4      199.43      195.30      4.38 o 
   3   3   4      113.36      111.42      4.15 o 
   4   3   4      156.23      151.33      4.78 o 
   5   3   4       96.33       96.69      5.63 o 
   6   3   4       35.34       41.48      4.76 o 
   7   3   4       14.82       10.18      3.94 o 
   8   3   4       15.48       11.11      4.09 o 
   9   3   4        0.49       -4.08      4.08 o 
  -9   4   4        7.18        1.38      6.43 o 
  -8   4   4       10.87       17.22      4.15 o 
  -7   4   4        6.27       11.64      3.56 o 
  -6   4   4       57.61       57.78      4.67 o 
  -5   4   4      131.78      146.09     11.16 o 
  -4   4   4       84.79       87.77      4.69 o 
  -3   4   4       53.09       52.99      2.65 o 
  -2   4   4      161.71      155.05      3.56 o 
  -1   4   4       96.53       95.14      2.50 o 
   0   4   4       33.19       31.27      1.39 o 
   1   4   4       35.24       32.80      1.47 o 
   2   4   4        8.14        8.17      1.71 o 
   3   4   4        1.17        1.37      2.16 o 
   4   4   4       39.77       35.63      3.73 o 
   5   4   4        8.99        4.79      6.30 o 
   6   4   4        6.30       13.14      6.85 o 
   7   4   4       11.09       13.96      4.15 o 
   8   4   4       26.65       32.80      6.65 o 
  -7   5   4        2.75        4.15      3.37 o 
  -6   5   4        0.44        0.58      2.84 o 
  -5   5   4       26.04       27.40      3.42 o 
  -4   5   4        6.87        9.87      2.50 o 
  -3   5   4        6.58        6.53      1.98 o 
  -2   5   4       22.61       28.87      2.17 o 
  -1   5   4       30.05       37.44      3.87 o 
   0   5   4       20.20       14.70      2.88 o 
   1   5   4       26.83       26.01      2.27 o 
   2   5   4       18.08       24.07      3.73 o 
   3   5   4       26.11       27.40      3.78 o 
   4   5   4        9.04       11.78      3.42 o 
   5   5   4        6.88        4.14      3.04 o 
   6   5   4        6.20        7.76      3.61 o 
   7   5   4        6.64        8.40      4.10 o 
  -5   6   4        0.93       -1.35      4.34 o 
  -4   6   4        2.77        2.84      2.22 o 
  -3   6   4       19.76       29.76      4.59 o 
  -2   6   4       18.28       26.98      3.89 o 
  -1   6   4       13.65       16.72      3.13 o 
   0   6   4        1.64        8.06      2.41 o 
   1   6   4        0.71        3.48      2.58 o 
   2   6   4        1.11        0.80      1.86 o 
   3   6   4        3.46        2.95      2.43 o 
   4   6   4        1.59        1.86      4.45 o 
   5   6   4        4.05        5.52      3.40 o 
  -5  -6   5        0.67        0.61      3.80 o 
  -4  -6   5        2.54        0.43      2.85 o 
  -3  -6   5        8.16        8.01      4.80 o 
  -2  -6   5       10.51       11.20      4.36 o 
  -1  -6   5        9.32        7.40      5.25 o 
   0  -6   5        3.30        5.49      4.66 o 
   1  -6   5       14.78       20.29      6.36 o 
   2  -6   5        0.12       -1.52      4.14 o 
   3  -6   5        1.95        3.61      4.88 o 
   4  -6   5        5.65       13.02      5.79 o 
  -7  -5   5        4.18        2.22      4.22 o 
  -6  -5   5        5.20        5.97      3.75 o 
  -5  -5   5       46.61       49.80      7.01 o 
  -4  -5   5       11.15       11.44      2.37 o 
  -3  -5   5       11.67       11.32      3.44 o 
  -2  -5   5       15.90       19.67      2.89 o 
  -1  -5   5        2.38       -1.68      2.40 o 
   0  -5   5       15.27       14.85      2.99 o 
   1  -5   5        6.53        4.76      4.14 o 
   2  -5   5        3.90        4.55      4.32 o 
   3  -5   5        0.74        1.60      4.47 o 
   4  -5   5       10.17       12.50      7.47 o 
   5  -5   5        6.36        4.97      3.81 o 
   6  -5   5        0.63        3.39      4.88 o 
  -9  -4   5        3.98        4.65      6.61 o 
  -8  -4   5        3.25        1.55      4.18 o 
  -7  -4   5        3.62        2.10      3.59 o 
  -6  -4   5        3.79        3.34      2.83 o 
  -5  -4   5       61.48       62.60      5.03 o 
  -4  -4   5        9.51       11.09      2.51 o 
  -3  -4   5       37.66       36.75      2.62 o 
  -2  -4   5        1.37       -0.82      1.38 o 
  -1  -4   5      128.86      129.90      4.94 o 
   0  -4   5      102.74      113.40      6.84 o 
   1  -4   5       62.60       57.26      3.41 o 
   2  -4   5       81.74       83.18      5.70 o 
   3  -4   5       99.01      102.94      6.49 o 
   4  -4   5      223.48      238.78     10.31 o 
   5  -4   5        0.77       -0.30      2.75 o 
   6  -4   5        7.24        7.23      5.46 o 
   7  -4   5        6.67        6.29      3.96 o 
   8  -4   5        1.03        0.50      5.05 o 
  -9  -3   5       20.99       16.70      5.30 o 
  -8  -3   5        1.61        4.44      3.87 o 
  -7  -3   5        9.00        8.45      3.63 o 
  -6  -3   5       42.14       44.38      3.20 o 
  -5  -3   5      281.22      274.54      6.28 o 
  -4  -3   5       73.71       78.44      3.57 o 
  -3  -3   5      142.76      135.49      4.10 o 
  -2  -3   5      226.75      226.18      4.04 o 
  -1  -3   5      189.59      197.18      5.45 o 
   0  -3   5       32.78       28.71      2.22 o 
   1  -3   5      169.22      182.62      3.48 o 
   2  -3   5       79.12       80.16      2.98 o 
   3  -3   5       39.33       28.20      4.60 o 
   4  -3   5       10.60       11.19      2.06 o 
   5  -3   5       69.79       66.66      6.88 o 
   6  -3   5       10.72        6.56      4.96 o 
   7  -3   5        7.56        9.11      5.74 o 
   8  -3   5       36.27       33.66      8.85 o 
 -10  -2   5        1.77       -1.50      5.60 o 
  -9  -2   5        0.68       -0.93      3.61 o 
  -8  -2   5       12.75        8.85      3.11 o 
  -7  -2   5        9.08        8.36      2.38 o 
  -6  -2   5       88.89       89.36      2.97 o 
  -5  -2   5       20.61       20.52      1.60 o 
  -4  -2   5      144.71      135.44      2.96 o 
  -3  -2   5      518.89      508.83      6.81 o 
  -2  -2   5       86.77       86.19      5.32 o 
  -1  -2   5      430.61      428.40      6.15 o 
   0  -2   5      151.51      140.58      8.13 o 
   1  -2   5       12.18        7.40      1.67 o 
   2  -2   5       72.56       66.19      3.04 o 
   3  -2   5       16.60       16.47      2.00 o 
   4  -2   5      109.41      112.30      3.22 o 
   5  -2   5       29.27       24.74      2.93 o 
   6  -2   5       43.80       39.33      3.73 o 
   7  -2   5        0.12        0.75      3.07 o 
   8  -2   5       13.77       10.92      6.37 o 
 -10  -1   5        5.16        4.28      5.85 o 
  -9  -1   5       52.34       57.62      4.32 o 
  -8  -1   5       19.88       23.62      3.02 o 
  -7  -1   5      198.26      195.25      6.73 o 
  -6  -1   5      246.94      239.90      9.31 o 
  -5  -1   5      409.68      430.22      9.53 o 
  -4  -1   5      655.39      667.74     12.85 o 
  -3  -1   5      921.51      949.91     15.76 o 
  -2  -1   5        0.42       -0.77      1.02 o 
  -1  -1   5      403.22      437.23      8.06 o 
   0  -1   5      214.51      223.76      6.15 o 
   1  -1   5      168.98      179.66      3.69 o 
   2  -1   5      640.68      690.03     12.98 o 
   3  -1   5       55.07       55.83      2.99 o 
   4  -1   5      114.23      115.22      4.54 o 
   5  -1   5      290.90      275.16      7.68 o 
   6  -1   5      323.17      314.17     11.13 o 
   7  -1   5       44.73       44.98      3.52 o 
   8  -1   5       12.35       16.45      3.64 o 
   9  -1   5       30.22       46.24      9.19 o 
 -10   0   5       14.09       23.63      4.22 o 
  -9   0   5        1.25        3.16      3.44 o 
  -8   0   5       18.58       15.32      2.97 o 
  -7   0   5        0.95        2.18      3.18 o 
  -6   0   5        2.40        2.52      1.27 o 
  -5   0   5       28.45       33.07      1.67 o 
  -4   0   5       91.73       91.79      4.60 o 
  -3   0   5       10.29       11.32      4.38 o 
  -2   0   5      136.49      125.63      4.86 o 
  -1   0   5      681.43      627.71      9.50 o 
   0   0   5      467.68      507.14      7.09 o 
   1   0   5      895.49      836.90     10.02 o 
   2   0   5      782.94      763.75     12.35 o 
   3   0   5     1072.39     1029.02     15.45 o 
   4   0   5      311.73      290.35      7.32 o 
   5   0   5      316.94      317.55      8.27 o 
   6   0   5       13.76       19.16      2.95 o 
   7   0   5       65.61       53.74      5.03 o 
   8   0   5       97.49       86.54      9.54 o 
   9   0   5        6.78        1.41      3.42 o 
  10   0   5        1.62        3.60      5.74 o 
 -10   1   5        5.59        5.73      3.33 o 
  -9   1   5       52.14       54.14      4.65 o 
  -8   1   5       19.34       16.65      3.16 o 
  -7   1   5      195.08      182.91      8.71 o 
  -6   1   5      248.04      239.77      6.94 o 
  -5   1   5      407.14      414.26     13.16 o 
  -4   1   5      668.83      707.33     12.95 o 
  -3   1   5      939.27      950.54     14.12 o 
  -2   1   5        0.80        0.46      0.79 o 
  -1   1   5      411.07      444.81      8.35 o 
   0   1   5      212.38      230.12      5.22 o 
   1   1   5      169.01      177.62      3.55 o 
   2   1   5      642.25      681.32      8.68 o 
   3   1   5       56.14       55.88      2.77 o 
   4   1   5      110.78      111.99      4.48 o 
   5   1   5      287.41      275.42      7.43 o 
   6   1   5      319.60      304.97      8.56 o 
   7   1   5       46.37       41.57      3.92 o 
   8   1   5       13.42        9.67      3.17 o 
   9   1   5       31.54       32.73      4.47 o 
 -10   2   5        1.90       -1.04      4.05 o 
  -9   2   5        0.82        0.18      2.69 o 
  -8   2   5       13.23       14.35      3.06 o 
  -7   2   5        8.86       13.74      3.17 o 
  -6   2   5       88.67       87.97      5.31 o 
  -5   2   5       20.58       20.58      2.47 o 
  -4   2   5      142.38      140.04      4.97 o 
  -3   2   5      520.17      504.73      8.89 o 
  -2   2   5       91.36      100.44      2.79 o 
  -1   2   5      423.08      420.74      6.96 o 
   0   2   5      156.73      156.19      3.80 o 
   1   2   5       12.32       10.03      1.20 o 
   2   2   5       69.34       60.21      2.46 o 
   3   2   5       16.05       19.02      1.47 o 
   4   2   5      106.97      105.56      4.62 o 
   5   2   5       30.81       31.11      2.71 o 
   6   2   5       43.69       40.08      3.37 o 
   7   2   5        0.18        0.86      2.40 o 
   8   2   5       13.76       10.56      4.52 o 
   9   2   5        0.54        3.49      4.41 o 
  -9   3   5       21.01       17.79      5.49 o 
  -8   3   5        1.54        1.38      5.55 o 
  -7   3   5        9.48       10.77      2.67 o 
  -6   3   5       40.96       47.22      6.17 o 
  -5   3   5      274.94      268.49      9.00 o 
  -4   3   5       73.53       79.12      3.20 o 
  -3   3   5      143.52      137.26      3.70 o 
  -2   3   5      224.79      214.48      4.52 o 
  -1   3   5      190.82      196.39      4.06 o 
   0   3   5       31.73       31.56      1.66 o 
   1   3   5      169.02      172.36      3.97 o 
   2   3   5       79.77       83.37      3.01 o 
   3   3   5       39.70       39.40      2.42 o 
   4   3   5       11.08       11.05      1.91 o 
   5   3   5       69.23       67.96      4.43 o 
   6   3   5       10.04        8.03      3.23 o 
   7   3   5        7.54        5.78      3.54 o 
   8   3   5       35.69       47.62      7.92 o 
  -9   4   5        3.94        2.66      6.55 o 
  -8   4   5        3.42        5.99      3.80 o 
  -7   4   5        3.48        3.79      3.21 o 
  -6   4   5        3.65        5.24      6.29 o 
  -5   4   5       61.37       68.73      4.61 o 
  -4   4   5        9.27        7.30      2.47 o 
  -3   4   5       37.53       38.87      3.13 o 
  -2   4   5        1.52        4.73      1.41 o 
  -1   4   5      127.91      127.82      3.19 o 
   0   4   5      103.33      102.31      3.49 o 
   1   4   5       63.74       60.75      2.44 o 
   2   4   5       81.99       85.00      5.21 o 
   3   4   5      100.53       99.10      5.16 o 
   4   4   5      221.93      226.27      8.35 o 
   5   4   5        0.70       -1.13      2.77 o 
   6   4   5        7.69        7.62      4.51 o 
   7   4   5        6.84        7.63      3.97 o 
   8   4   5        1.09        0.89      4.07 o 
  -7   5   5        4.59        5.06      3.52 o 
  -6   5   5        5.30        3.88      2.98 o 
  -5   5   5       46.78       48.79      4.20 o 
  -4   5   5       11.41       12.64      2.73 o 
  -3   5   5       11.62       13.20      2.33 o 
  -2   5   5       16.24       11.51      1.95 o 
  -1   5   5        2.61        1.99      2.77 o 
   0   5   5       15.24       16.89      2.02 o 
   1   5   5        6.57       10.03      2.06 o 
   2   5   5        3.85        3.65      3.07 o 
   3   5   5        0.82        2.49      2.38 o 
   4   5   5       10.05       10.15      3.13 o 
   5   5   5        5.97       12.50      3.55 o 
   6   5   5        0.78       -2.12      3.32 o 
  -5   6   5        0.74        1.35      2.70 o 
  -4   6   5        2.56       -1.02      2.86 o 
  -3   6   5        7.87       18.41      4.20 o 
  -2   6   5       10.37       11.88      3.58 o 
  -1   6   5        9.74        9.79      3.33 o 
   0   6   5        3.35        1.35      2.62 o 
   1   6   5       14.52       23.86      3.72 o 
   2   6   5        0.09        0.34      2.07 o 
   3   6   5        1.82        1.79      2.59 o 
   4   6   5        5.62       10.05      4.04 o 
  -5  -6   6        5.09        4.06      5.40 o 
  -4  -6   6        2.83        1.45      3.77 o 
  -3  -6   6        0.77        2.02      3.37 o 
  -2  -6   6        1.93       -0.47      4.98 o 
  -1  -6   6        1.10        5.73      4.93 o 
   0  -6   6        7.99       -1.94      4.51 o 
   1  -6   6        2.86        1.71      4.80 o 
   2  -6   6        1.59        0.47      4.81 o 
   3  -6   6        2.23       -0.69      4.97 o 
   4  -6   6        2.02        1.65      5.74 o 
  -7  -5   6        8.43       11.83      8.52 o 
  -6  -5   6        1.30       -2.60      3.33 o 
  -5  -5   6        7.23        5.66      2.69 o 
  -4  -5   6       22.09       22.13      3.28 o 
  -3  -5   6       23.48       25.94      4.87 o 
  -2  -5   6       15.48       16.58      4.10 o 
  -1  -5   6       16.01       17.85      3.39 o 
   0  -5   6       21.37       26.23      6.09 o 
   1  -5   6       29.67       39.33      6.96 o 
   2  -5   6       10.30       14.58      5.61 o 
   3  -5   6       28.09       35.06      5.12 o 
   4  -5   6        0.62       -3.14      3.14 o 
   5  -5   6        8.99        8.64      4.29 o 
   6  -5   6       10.29        7.86      5.72 o 
  -8  -4   6       15.34       18.30      5.19 o 
  -7  -4   6        7.53        3.67      3.81 o 
  -6  -4   6        6.79        6.35      3.38 o 
  -5  -4   6       19.55       19.58      2.42 o 
  -4  -4   6       72.39       76.53      3.57 o 
  -3  -4   6      116.82      116.29      6.65 o 
  -2  -4   6       90.18       84.62      3.88 o 
  -1  -4   6       40.64       37.55      5.20 o 
   0  -4   6        3.28        3.57      2.68 o 
   1  -4   6        2.32       -0.90      1.65 o 
   2  -4   6       15.47       15.21      3.49 o 
   3  -4   6       98.69      111.62     12.58 o 
   4  -4   6       36.04       31.27     12.55 o 
   5  -4   6        1.05        3.23      3.24 o 
   6  -4   6        6.56        7.60      4.17 o 
   7  -4   6       18.79       17.59      6.43 o 
  -9  -3   6        4.75        2.95      4.45 o 
  -8  -3   6        3.24        1.87      3.80 o 
  -7  -3   6       11.73       13.78      4.11 o 
  -6  -3   6        0.44       -0.98      2.12 o 
  -5  -3   6       88.35       92.55      3.59 o 
  -4  -3   6       12.32       12.76      1.54 o 
  -3  -3   6      148.32      151.22      3.63 o 
  -2  -3   6      151.23      145.39      3.62 o 
  -1  -3   6      119.82      110.19      2.58 o 
   0  -3   6       74.02       73.75      2.49 o 
   1  -3   6      113.50      111.63      3.01 o 
   2  -3   6      268.18      271.71      6.99 o 
   3  -3   6       97.86       95.66      7.72 o 
   4  -3   6       29.95       31.50      4.12 o 
   5  -3   6       43.39       31.44      6.65 o 
   6  -3   6       39.33       47.27      8.37 o 
   7  -3   6        1.14        8.37      5.90 o 
 -10  -2   6       10.39       11.15      6.81 o 
  -9  -2   6        8.52        9.22      4.08 o 
  -8  -2   6       19.05       18.72      3.85 o 
  -7  -2   6       92.80       94.01      4.45 o 
  -6  -2   6      206.30      197.97      5.77 o 
  -5  -2   6      121.26      111.21      4.05 o 
  -4  -2   6       61.69       67.35      2.80 o 
  -3  -2   6       54.18       54.77      2.41 o 
  -2  -2   6      150.60      162.42      4.65 o 
  -1  -2   6      164.73      190.02      4.55 o 
   0  -2   6       76.97       82.30      3.92 o 
   1  -2   6      153.85      154.49      5.68 o 
   2  -2   6       84.08       83.74      3.64 o 
   3  -2   6      138.30      136.56      3.64 o 
   4  -2   6       19.12       17.95      2.57 o 
   5  -2   6       83.42       86.66      8.73 o 
   6  -2   6      119.69      120.67      5.77 o 
   7  -2   6       70.85       77.22      9.46 o 
   8  -2   6       15.88       26.59      7.84 o 
 -10  -1   6        3.43        1.78      4.22 o 
  -9  -1   6       18.16       21.23      3.39 o 
  -8  -1   6       16.41       10.88      3.07 o 
  -7  -1   6       13.85        9.52      2.77 o 
  -6  -1   6       35.07       30.50      3.07 o 
  -5  -1   6       60.32       60.53      3.46 o 
  -4  -1   6       54.60       59.55      2.98 o 
  -3  -1   6      962.84      964.68     16.05 o 
  -2  -1   6       59.97       60.26      2.56 o 
  -1  -1   6      367.09      368.56      9.04 o 
   0  -1   6      122.72      124.50      4.63 o 
   1  -1   6     1225.16     1212.30     17.45 o 
   2  -1   6      547.57      543.92     11.16 o 
   3  -1   6       44.99       51.10      3.68 o 
   4  -1   6      377.29      389.11      9.06 o 
   5  -1   6       83.09       90.66      4.51 o 
   6  -1   6       13.07       17.43      4.22 o 
   7  -1   6        6.92        7.87      3.12 o 
   8  -1   6       20.55       20.09      3.97 o 
   9  -1   6        1.62        1.98      6.57 o 
 -10   0   6        0.07        2.30      3.37 o 
  -9   0   6       54.29       64.74      9.02 o 
  -8   0   6       95.38       93.46      5.26 o 
  -7   0   6      510.73      495.17     11.69 o 
  -6   0   6       62.61       61.63      3.79 o 
  -5   0   6      505.65      515.54     22.95 o 
  -4   0   6      181.45      164.28      6.89 o 
  -3   0   6       50.40       44.84      3.29 o 
  -2   0   6        7.17       17.25      1.80 o 
  -1   0   6      575.27      611.30     12.95 o 
   0   0   6     3871.99     4206.37     52.85 o 
   1   0   6      236.82      275.06      5.26 o 
   2   0   6       79.26       75.01      2.75 o 
   3   0   6      158.66      173.92      7.32 o 
   4   0   6       85.52       76.92      3.76 o 
   5   0   6      395.51      394.89      9.71 o 
   6   0   6      338.27      320.59      9.04 o 
   7   0   6        0.74        1.98      2.57 o 
   8   0   6       61.60       73.23      8.63 o 
   9   0   6        8.87        4.15      3.80 o 
 -10   1   6        3.17        4.73      3.34 o 
  -9   1   6       18.28       16.35      3.56 o 
  -8   1   6       16.37       18.17      3.21 o 
  -7   1   6       13.66       16.29      4.09 o 
  -6   1   6       34.43       31.87      3.83 o 
  -5   1   6       60.64       50.20      4.00 o 
  -4   1   6       56.50       55.67      3.74 o 
  -3   1   6      970.76      948.40     28.08 o 
  -2   1   6       56.85       54.40      2.29 o 
  -1   1   6      376.43      363.83      6.42 o 
   0   1   6      131.67      133.96      3.07 o 
   1   1   6     1223.25     1248.59     15.92 o 
   2   1   6      547.49      550.55      7.56 o 
   3   1   6       41.53       45.47      2.63 o 
   4   1   6      383.26      360.91      8.59 o 
   5   1   6       85.88       85.81      4.27 o 
   6   1   6       13.81       12.87      2.75 o 
   7   1   6        6.95        4.09      2.65 o 
   8   1   6       20.60       15.61      4.21 o 
   9   1   6        1.71        3.30      3.46 o 
 -10   2   6       11.24       18.83      5.22 o 
  -9   2   6        8.16        7.62      3.12 o 
  -8   2   6       19.98       18.74      3.29 o 
  -7   2   6       91.19       98.13      6.16 o 
  -6   2   6      200.68      196.93      7.99 o 
  -5   2   6      120.60      114.11      4.67 o 
  -4   2   6       64.17       70.35      3.40 o 
  -3   2   6       57.09       56.28      2.48 o 
  -2   2   6      154.02      160.40      3.89 o 
  -1   2   6      166.50      192.44      4.21 o 
   0   2   6       76.66       80.59      2.70 o 
   1   2   6      155.23      155.46      3.87 o 
   2   2   6       85.13       91.66      3.73 o 
   3   2   6      139.42      135.61      3.39 o 
   4   2   6       17.52       13.06      2.63 o 
   5   2   6       82.47       77.88      3.97 o 
   6   2   6      117.65      121.14      5.31 o 
   7   2   6       68.99       64.76      4.59 o 
   8   2   6       16.64       18.75      4.64 o 
   9   2   6        7.02        2.40      8.74 o 
  -9   3   6        4.58        1.09      3.84 o 
  -8   3   6        3.07        2.80      3.51 o 
  -7   3   6       12.02        6.21      3.32 o 
  -6   3   6        0.54        0.68      2.92 o 
  -5   3   6       86.60       83.15      5.05 o 
  -4   3   6       11.51       11.33      3.65 o 
  -3   3   6      147.58      153.71      4.41 o 
  -2   3   6      148.52      144.97      3.77 o 
  -1   3   6      122.99      118.01      3.23 o 
   0   3   6       74.18       74.62      2.65 o 
   1   3   6      109.77      113.38      3.36 o 
   2   3   6      267.81      265.83     10.35 o 
   3   3   6       96.03       95.53      6.57 o 
   4   3   6       29.18       35.87      3.99 o 
   5   3   6       42.34       35.80      4.25 o 
   6   3   6       38.83       44.45      6.54 o 
   7   3   6        1.16        0.53      3.45 o 
   8   3   6        1.17        1.60      3.82 o 
  -8   4   6       15.05       20.70      4.50 o 
  -7   4   6        7.75        9.09      6.67 o 
  -6   4   6        6.69       10.15      6.72 o 
  -5   4   6       20.18       28.07      3.91 o 
  -4   4   6       72.16       67.43      4.67 o 
  -3   4   6      115.89      107.97      4.96 o 
  -2   4   6       90.78       83.26      3.33 o 
  -1   4   6       40.68       34.55      2.18 o 
   0   4   6        3.24        3.99      1.46 o 
   1   4   6        2.43        1.14      1.92 o 
   2   4   6       15.42        8.54      2.41 o 
   3   4   6       98.10      106.22      5.63 o 
   4   4   6       36.32       36.30      4.01 o 
   5   4   6        0.88       -2.52      2.52 o 
   6   4   6        7.21       10.41      3.86 o 
   7   4   6       18.98       18.16      4.63 o 
  -7   5   6        8.36        9.52      6.00 o 
  -6   5   6        1.40       -2.69      2.88 o 
  -5   5   6        7.44        9.18      4.21 o 
  -4   5   6       22.62       21.66      3.02 o 
  -3   5   6       22.85       26.01      2.82 o 
  -2   5   6       15.76       21.87      2.50 o 
  -1   5   6       16.75       16.46      2.87 o 
   0   5   6       21.62       22.82      4.19 o 
   1   5   6       29.14       33.74      2.97 o 
   2   5   6        9.90       10.01      6.25 o 
   3   5   6       28.76       28.36      6.34 o 
   4   5   6        0.78       -0.30      2.72 o 
   5   5   6        9.38       14.87      3.87 o 
   6   5   6       10.52       10.97      6.71 o 
  -5   6   6        4.87        5.41      2.98 o 
  -4   6   6        2.66        5.10      3.53 o 
  -3   6   6        0.87        2.05      2.08 o 
  -2   6   6        2.03        2.05      3.26 o 
  -1   6   6        1.10        3.96      3.22 o 
   0   6   6        7.98        5.36      3.35 o 
   1   6   6        2.84        2.84      2.00 o 
   2   6   6        1.51        4.00      2.41 o 
   3   6   6        2.08        1.41      2.80 o 
   4   6   6        2.10        4.99      3.24 o 
  -5  -6   7        6.96        6.75      6.15 o 
  -4  -6   7        6.31       11.25      4.31 o 
  -3  -6   7        5.77        5.33      3.64 o 
  -2  -6   7        4.74       10.50      5.59 o 
  -1  -6   7        7.06       13.91      5.89 o 
   0  -6   7        0.64        2.06      5.15 o 
   1  -6   7        1.66        3.83      5.18 o 
   2  -6   7       11.27        7.86      5.50 o 
   3  -6   7        3.57        2.24      5.77 o 
  -7  -5   7       23.04       11.65      6.43 o 
  -6  -5   7        7.60        6.58      4.33 o 
  -5  -5   7        6.04        8.77      3.06 o 
  -4  -5   7        6.04        3.42      3.09 o 
  -3  -5   7       14.34        9.36      3.44 o 
  -2  -5   7       11.09       10.03      3.24 o 
  -1  -5   7       12.51       18.07      3.39 o 
   0  -5   7        6.20        0.52      3.83 o 
   1  -5   7        0.80        1.74      3.92 o 
   2  -5   7       14.10       10.96      5.34 o 
   3  -5   7       48.61       55.66      8.76 o 
   4  -5   7        5.18        3.33      3.60 o 
   5  -5   7        5.12        4.48      5.36 o 
   6  -5   7       28.48       46.39      8.88 o 
  -8  -4   7        0.70        1.21      4.15 o 
  -7  -4   7        0.87        4.55      3.82 o 
  -6  -4   7       17.03       14.36      4.04 o 
  -5  -4   7       37.49       41.77      3.76 o 
  -4  -4   7        1.89       -0.24      1.99 o 
  -3  -4   7      102.24      101.42      4.51 o 
  -2  -4   7      100.31      105.11      4.20 o 
  -1  -4   7      146.31      142.31      4.33 o 
   0  -4   7       26.99       30.32      3.25 o 
   1  -4   7       66.36       58.78      3.74 o 
   2  -4   7      205.75      195.03     12.52 o 
   3  -4   7       12.56       11.68      5.45 o 
   4  -4   7       14.63       15.81      4.12 o 
   5  -4   7        5.07        3.72      3.60 o 
   6  -4   7       37.22       34.00      5.56 o 
   7  -4   7        7.16        5.43      5.34 o 
  -9  -3   7       13.37       23.66      8.34 o 
  -8  -3   7        8.89        8.25      4.28 o 
  -7  -3   7      161.44      142.61      8.41 o 
  -6  -3   7       40.65       44.34      4.96 o 
  -5  -3   7       18.12       20.08      2.71 o 
  -4  -3   7        9.69        8.07      1.60 o 
  -3  -3   7      138.12      133.40      3.50 o 
  -2  -3   7       35.63       33.58      2.04 o 
  -1  -3   7        3.70        2.06      0.92 o 
   0  -3   7       39.49       42.42      2.39 o 
   1  -3   7       29.12       28.23      2.82 o 
   2  -3   7      169.84      172.77      4.26 o 
   3  -3   7      476.41      489.40     11.86 o 
   4  -3   7       23.93       21.87      5.68 o 
   5  -3   7        4.88        4.19      4.25 o 
   6  -3   7       31.56       36.22      7.85 o 
   7  -3   7       45.87       43.06      9.04 o 
 -10  -2   7        2.11        5.20      6.40 o 
  -9  -2   7       10.52        6.05      4.16 o 
  -8  -2   7       13.50        9.54      4.69 o 
  -7  -2   7       10.93        9.99      2.95 o 
  -6  -2   7      226.19      233.56      6.39 o 
  -5  -2   7      323.89      318.94      8.14 o 
  -4  -2   7       53.06       55.29      2.69 o 
  -3  -2   7       90.95       89.77      3.13 o 
  -2  -2   7       98.03       94.03      4.17 o 
  -1  -2   7      211.50      200.63      5.09 o 
   0  -2   7       19.28       14.78      1.77 o 
   1  -2   7       49.34       42.81      3.00 o 
   2  -2   7      198.99      211.22      5.90 o 
   3  -2   7       56.19       61.20      3.44 o 
   4  -2   7        9.74       10.86      2.88 o 
   5  -2   7       26.56       30.05      5.87 o 
   6  -2   7       40.58       43.54      4.12 o 
   7  -2   7       20.81       21.32      7.09 o 
   8  -2   7       10.26        4.98      6.06 o 
 -10  -1   7        0.96        3.99      5.45 o 
  -9  -1   7       20.94       23.83      4.08 o 
  -8  -1   7       74.13       80.14      5.14 o 
  -7  -1   7      267.34      268.49     10.24 o 
  -6  -1   7      184.73      172.60     10.09 o 
  -5  -1   7       66.06       71.25      3.83 o 
  -4  -1   7       10.19       10.02      1.56 o 
  -3  -1   7      139.57      131.28      4.01 o 
  -2  -1   7      451.14      482.53      9.14 o 
  -1  -1   7      600.20      625.35     20.39 o 
   0  -1   7       11.40       15.84      2.04 o 
   1  -1   7       15.15       17.78      1.79 o 
   2  -1   7      189.41      187.36      4.43 o 
   3  -1   7      111.23      109.59      4.41 o 
   4  -1   7      172.16      165.04      5.75 o 
   5  -1   7      183.72      175.99      6.38 o 
   6  -1   7       47.43       47.90      4.15 o 
   7  -1   7      123.72      116.82     13.07 o 
   8  -1   7       34.19       44.97      5.08 o 
   9  -1   7        2.39        8.22      6.95 o 
 -10   0   7        0.35        0.47      3.37 o 
  -9   0   7        1.78        0.12      3.02 o 
  -8   0   7        0.00       -2.29      2.29 o 
  -7   0   7       14.01        8.40      5.39 o 
  -6   0   7       12.08        7.70      2.36 o 
  -5   0   7       77.34       81.68      4.91 o 
  -4   0   7      245.29      237.55      7.81 o 
  -3   0   7      140.47      133.80      7.70 o 
  -2   0   7      867.98      915.95     19.53 o 
  -1   0   7      432.81      387.58      9.84 o 
   0   0   7      152.98      143.08      6.86 o 
   1   0   7     1778.24     1858.45     39.75 o 
   2   0   7      357.75      367.27      7.11 o 
   3   0   7      426.22      408.61      7.80 o 
   4   0   7        7.91       10.70      2.20 o 
   5   0   7       12.30        7.38      2.39 o 
   6   0   7       57.08       57.34      4.21 o 
   7   0   7        5.27        7.35      3.05 o 
   8   0   7        2.40        2.30      3.11 o 
   9   0   7        4.18       11.43      4.03 o 
 -10   1   7        0.89        0.74      3.27 o 
  -9   1   7       21.50       23.28      4.07 o 
  -8   1   7       76.64       83.38      4.99 o 
  -7   1   7      265.19      279.31      8.90 o 
  -6   1   7      185.17      171.51      7.42 o 
  -5   1   7       65.36       74.70      4.63 o 
  -4   1   7        9.01       10.01      2.33 o 
  -3   1   7      142.57      146.90      3.73 o 
  -2   1   7      453.57      480.47     15.95 o 
  -1   1   7      600.47      644.99     14.84 o 
   0   1   7       11.67       15.53      1.60 o 
   1   1   7       14.56       15.30      1.69 o 
   2   1   7      195.11      201.15      7.55 o 
   3   1   7      109.71      102.46      3.93 o 
   4   1   7      170.98      160.52      5.36 o 
   5   1   7      188.07      189.05      7.90 o 
   6   1   7       45.46       43.72      3.74 o 
   7   1   7      122.92      116.58      5.92 o 
   8   1   7       34.38       44.95      8.34 o 
   9   1   7        2.81        3.22      4.72 o 
 -10   2   7        2.23        2.01      4.33 o 
  -9   2   7       10.33        9.21      3.29 o 
  -8   2   7       13.47       10.50      2.98 o 
  -7   2   7       11.42       18.97      3.88 o 
  -6   2   7      223.85      217.11     16.21 o 
  -5   2   7      325.69      308.30      9.82 o 
  -4   2   7       56.89       54.02      3.32 o 
  -3   2   7       87.11       85.93      3.25 o 
  -2   2   7      103.45      104.68      4.46 o 
  -1   2   7      208.93      198.13      4.51 o 
   0   2   7       20.16       18.18      1.67 o 
   1   2   7       49.71       45.55      2.32 o 
   2   2   7      196.04      202.77      5.42 o 
   3   2   7       54.00       52.14      2.70 o 
   4   2   7       10.71       10.26      3.02 o 
   5   2   7       27.23       27.76      2.82 o 
   6   2   7       40.37       39.94      3.73 o 
   7   2   7       20.55       21.27      4.65 o 
   8   2   7       10.16        9.72      4.43 o 
   9   2   7       10.43        9.64      5.08 o 
  -9   3   7       13.86       22.38      4.99 o 
  -8   3   7        8.71       13.93      4.02 o 
  -7   3   7      157.50      149.99      9.21 o 
  -6   3   7       39.06       39.65      4.29 o 
  -5   3   7       19.33       14.11      6.51 o 
  -4   3   7       10.29       10.80      2.60 o 
  -3   3   7      137.71      134.75      6.87 o 
  -2   3   7       35.54       29.62      2.06 o 
  -1   3   7        3.63        3.44      1.38 o 
   0   3   7       40.18       41.87      2.66 o 
   1   3   7       29.83       33.39      2.17 o 
   2   3   7      172.92      180.35      5.68 o 
   3   3   7      474.38      439.06     17.67 o 
   4   3   7       23.02       30.20      4.99 o 
   5   3   7        5.60        9.30      3.32 o 
   6   3   7       29.88       28.67      4.59 o 
   7   3   7       45.25       39.94      5.36 o 
   8   3   7       15.60       29.07     12.19 o 
  -8   4   7        0.71        3.98      3.60 o 
  -7   4   7        0.73       -0.18      2.88 o 
  -6   4   7       16.68       10.70      3.41 o 
  -5   4   7       36.69       34.84      3.94 o 
  -4   4   7        2.37        1.81      2.40 o 
  -3   4   7      101.47       98.79      5.53 o 
  -2   4   7      101.32      104.52      4.72 o 
  -1   4   7      146.72      149.96      7.42 o 
   0   4   7       27.07       25.99      2.72 o 
   1   4   7       66.80       59.21      3.82 o 
   2   4   7      203.79      203.14     10.35 o 
   3   4   7       13.40       16.07      3.14 o 
   4   4   7       15.48       16.10      3.48 o 
   5   4   7        5.19        4.73      3.35 o 
   6   4   7       37.40       46.44      6.96 o 
   7   4   7        7.13       12.53      4.54 o 
  -7   5   7       23.41       27.32      4.46 o 
  -6   5   7        7.86        6.69      4.39 o 
  -5   5   7        6.39        4.61      2.79 o 
  -4   5   7        6.37        4.17      2.81 o 
  -3   5   7       14.07       14.16      2.68 o 
  -2   5   7       10.89        9.41      2.41 o 
  -1   5   7       12.63       15.11      2.39 o 
   0   5   7        6.15        2.94      2.02 o 
   1   5   7        0.81        1.30      3.16 o 
   2   5   7       13.51       14.05      2.80 o 
   3   5   7       47.68       49.71      4.33 o 
   4   5   7        5.36        8.37      3.27 o 
   5   5   7        5.56        6.09      4.36 o 
   6   5   7       29.03       44.15      5.56 o 
  -5   6   7        6.93        7.05      3.15 o 
  -4   6   7        6.44       12.41      2.90 o 
  -3   6   7        6.15        2.23      2.21 o 
  -2   6   7        4.51        4.58      1.99 o 
  -1   6   7        6.83        5.78      2.32 o 
   0   6   7        0.78       -0.85      2.29 o 
   1   6   7        1.54        5.10      2.32 o 
   2   6   7       11.08       10.65      2.86 o 
   3   6   7        3.52        3.07      3.71 o 
  -4  -6   8        4.82       -0.63      3.58 o 
  -3  -6   8        5.24        9.27      4.01 o 
  -2  -6   8       11.31       11.23      5.83 o 
  -1  -6   8        2.66        5.99      5.46 o 
   0  -6   8        3.19        5.32      5.33 o 
   1  -6   8        1.95        2.00      5.09 o 
   2  -6   8        2.29        5.95      5.36 o 
   3  -6   8       14.92       14.13      6.87 o 
  -7  -5   8        8.99        6.53      7.13 o 
  -6  -5   8       17.05       19.24      6.98 o 
  -5  -5   8       13.92       13.16      5.58 o 
  -4  -5   8        6.55        3.72      3.88 o 
  -3  -5   8       13.97       15.42      3.90 o 
  -2  -5   8       43.04       39.59      4.58 o 
  -1  -5   8       47.06       44.91      4.47 o 
   0  -5   8        3.32        8.35      5.06 o 
   1  -5   8       25.16       26.41      6.89 o 
   2  -5   8        2.50        3.80      4.61 o 
   3  -5   8        8.22       13.94      5.82 o 
   4  -5   8        2.34        3.97      3.86 o 
   5  -5   8        0.71       11.49      6.21 o 
  -8  -4   8        4.83       10.09      4.84 o 
  -7  -4   8       19.41       19.26      4.77 o 
  -6  -4   8       21.80       19.97      4.38 o 
  -5  -4   8        0.94        3.69      2.33 o 
  -4  -4   8       34.40       31.56      3.23 o 
  -3  -4   8       64.59       65.65      3.76 o 
  -2  -4   8       17.58        9.38      1.96 o 
  -1  -4   8        8.43        6.41      3.15 o 
   0  -4   8       14.21       18.10      2.89 o 
   1  -4   8       49.36       52.29      7.12 o 
   2  -4   8       80.77       78.62      8.45 o 
   3  -4   8       50.81       56.83      6.32 o 
   4  -4   8       15.76       20.21      4.37 o 
   5  -4   8       28.29       28.11      5.19 o 
   6  -4   8       11.63        5.25      4.85 o 
   7  -4   8       21.23       24.26      7.41 o 
  -9  -3   8        4.59        2.97      4.49 o 
  -8  -3   8        0.97        0.80      3.69 o 
  -7  -3   8       19.97       17.96      4.32 o 
  -6  -3   8       24.43       20.91      4.02 o 
  -5  -3   8      129.71      125.20      5.24 o 
  -4  -3   8       10.55       12.00      1.99 o 
  -3  -3   8       99.02      109.38      3.29 o 
  -2  -3   8       83.12       76.31      2.58 o 
  -1  -3   8       66.84       65.31      2.17 o 
   0  -3   8      163.79      161.08      4.16 o 
   1  -3   8      165.25      175.61      4.38 o 
   2  -3   8      175.00      163.35      4.75 o 
   3  -3   8       10.69       12.97      3.46 o 
   4  -3   8       11.40       12.35      5.28 o 
   5  -3   8        0.97       -1.77      3.77 o 
   6  -3   8        0.56        3.19      5.55 o 
   7  -3   8        5.67       12.95      6.86 o 
 -10  -2   8       31.76       34.51      8.70 o 
  -9  -2   8       47.07       53.82      6.71 o 
  -8  -2   8       18.76       12.38      4.60 o 
  -7  -2   8       40.03       32.66      6.11 o 
  -6  -2   8       14.98       10.26      2.68 o 
  -5  -2   8        0.87        3.50      1.66 o 
  -4  -2   8       65.79       71.26      3.02 o 
  -3  -2   8       35.27       39.19      2.62 o 
  -2  -2   8       10.66        9.26      1.72 o 
  -1  -2   8      111.93      115.44      3.95 o 
   0  -2   8        2.95        1.51      0.98 o 
   1  -2   8      120.90      110.66      7.39 o 
   2  -2   8       36.92       32.60      2.81 o 
   3  -2   8      518.07      498.84     12.64 o 
   4  -2   8      187.38      178.36      6.44 o 
   5  -2   8       22.12       18.50      3.05 o 
   6  -2   8       17.21        8.46      5.56 o 
   7  -2   8       28.35       35.59      7.92 o 
   8  -2   8       23.04       26.30      8.31 o 
 -10  -1   8        1.00        2.94      4.50 o 
  -9  -1   8        1.78        0.51      3.87 o 
  -8  -1   8       35.88       34.42      4.26 o 
  -7  -1   8       27.15       29.29      3.49 o 
  -6  -1   8       79.65       77.05      6.22 o 
  -5  -1   8      269.66      272.08      9.07 o 
  -4  -1   8       76.55       82.80      3.21 o 
  -3  -1   8      109.83      100.31      3.57 o 
  -2  -1   8       10.89        9.10      1.60 o 
  -1  -1   8     1173.79     1160.73     34.52 o 
   0  -1   8      118.60      113.09      3.66 o 
   1  -1   8       59.24       56.65      2.70 o 
   2  -1   8      513.21      505.08      9.11 o 
   3  -1   8      101.53      100.45      5.22 o 
   4  -1   8       10.35        8.39      2.29 o 
   5  -1   8       58.23       56.21      4.03 o 
   6  -1   8       49.96       51.99      4.24 o 
   7  -1   8       21.23       25.32      4.47 o 
   8  -1   8        1.57       -4.98      4.98 o 
 -10   0   8        2.27        3.95      3.64 o 
  -9   0   8       31.57       43.37      5.48 o 
  -8   0   8       16.60       23.95      3.50 o 
  -7   0   8      245.10      245.75      7.92 o 
  -6   0   8      199.78      186.00      7.88 o 
  -5   0   8      554.49      547.01     15.46 o 
  -4   0   8       18.27       22.73      3.00 o 
  -3   0   8       16.65       19.44      1.61 o 
  -2   0   8      344.82      360.86      9.73 o 
  -1   0   8      285.74      291.28      8.42 o 
   0   0   8      393.24      454.53      9.23 o 
   1   0   8      464.08      498.66     10.07 o 
   2   0   8      272.76      280.14      5.97 o 
   3   0   8       99.05       97.11      4.20 o 
   4   0   8       40.03       41.75      3.22 o 
   5   0   8       10.47       11.08      3.40 o 
   6   0   8      354.60      360.07     10.02 o 
   7   0   8      208.97      208.78      8.08 o 
   8   0   8       70.96       78.12      6.80 o 
   9   0   8        5.47        8.18      4.18 o 
 -10   1   8        0.95       -0.96      3.27 o 
  -9   1   8        1.70        3.02      4.19 o 
  -8   1   8       36.46       42.57      4.11 o 
  -7   1   8       27.02       28.01      4.17 o 
  -6   1   8       78.40       80.50      5.44 o 
  -5   1   8      270.47      261.05      9.01 o 
  -4   1   8       76.29       69.12      8.79 o 
  -3   1   8      115.96      104.64      3.16 o 
  -2   1   8        8.79        7.80      2.53 o 
  -1   1   8     1173.79     1170.47     26.75 o 
   0   1   8      121.20      113.57      4.17 o 
   1   1   8       61.42       55.31      3.66 o 
   2   1   8      521.31      522.39     27.41 o 
   3   1   8      103.43      100.26      6.68 o 
   4   1   8       10.84        7.29      2.61 o 
   5   1   8       57.99       52.93      3.69 o 
   6   1   8       50.06       43.08      3.88 o 
   7   1   8       20.73       24.67      3.70 o 
   8   1   8        1.55        4.58      4.08 o 
   9   1   8        9.59        9.75      5.04 o 
 -10   2   8       32.56       39.66      6.29 o 
  -9   2   8       47.25       55.96      4.88 o 
  -8   2   8       18.39       18.68      3.46 o 
  -7   2   8       38.35       28.59      4.32 o 
  -6   2   8       14.47       10.79      3.13 o 
  -5   2   8        1.10        2.64      2.52 o 
  -4   2   8       65.74       63.90      2.58 o 
  -3   2   8       35.64       41.86      2.78 o 
  -2   2   8       10.59        9.61      1.77 o 
  -1   2   8      110.06      109.99      4.10 o 
   0   2   8        2.50        1.97      1.38 o 
   1   2   8      124.26      129.93      3.91 o 
   2   2   8       37.23       34.87      2.90 o 
   3   2   8      520.55      507.35     10.17 o 
   4   2   8      188.53      184.70      6.27 o 
   5   2   8       21.45       22.07      2.74 o 
   6   2   8       15.36       17.26      4.50 o 
   7   2   8       27.23       23.07      4.71 o 
   8   2   8       22.77       24.91      5.37 o 
  -9   3   8        4.74        8.84      4.38 o 
  -8   3   8        0.95       -1.03      3.55 o 
  -7   3   8       18.93       14.98      3.87 o 
  -6   3   8       24.05       17.68      4.97 o 
  -5   3   8      129.89      124.28      6.33 o 
  -4   3   8       10.16        8.84      2.71 o 
  -3   3   8      100.15      103.37      5.16 o 
  -2   3   8       83.18       77.55      3.12 o 
  -1   3   8       65.38       66.90      2.88 o 
   0   3   8      163.66      160.22      4.52 o 
   1   3   8      162.34      168.86      4.68 o 
   2   3   8      171.41      166.91      6.83 o 
   3   3   8       10.05       11.35      3.07 o 
   4   3   8       11.91       13.33      3.40 o 
   5   3   8        0.91        1.03      2.94 o 
   6   3   8        0.60       -2.87      2.87 o 
   7   3   8        5.95        5.81      3.89 o 
   8   3   8       18.16       23.99      5.59 o 
  -8   4   8        4.91        9.19      4.08 o 
  -7   4   8       19.24       20.03      4.13 o 
  -6   4   8       21.50       19.55      3.66 o 
  -5   4   8        1.12        2.79      4.56 o 
  -4   4   8       34.94       31.80      3.63 o 
  -3   4   8       64.32       55.20      5.17 o 
  -2   4   8       17.41       14.46      2.67 o 
  -1   4   8        8.62        7.24      2.35 o 
   0   4   8       13.78       13.49      2.55 o 
   1   4   8       50.02       49.12      3.84 o 
   2   4   8       80.49       90.58      5.23 o 
   3   4   8       48.85       43.09      4.30 o 
   4   4   8       16.83       15.76      4.08 o 
   5   4   8       28.71       27.05      4.40 o 
   6   4   8       12.42       13.08      4.34 o 
   7   4   8       21.31       17.26      5.81 o 
  -7   5   8        9.13        4.21      3.95 o 
  -6   5   8       17.22       14.05      9.58 o 
  -5   5   8       13.56       11.64      3.25 o 
  -4   5   8        6.89       14.62      3.09 o 
  -3   5   8       14.82        8.66      2.74 o 
  -2   5   8       43.43       38.50      3.41 o 
  -1   5   8       45.76       39.78      3.32 o 
   0   5   8        3.39        3.17      2.28 o 
   1   5   8       25.96       26.45      3.23 o 
   2   5   8        2.56        4.24      2.66 o 
   3   5   8        8.54       10.87      3.88 o 
   4   5   8        2.46        2.88      3.29 o 
   5   5   8        0.74       -0.04      3.63 o 
  -4   6   8        4.96        8.34      2.88 o 
  -3   6   8        5.28        6.82      2.57 o 
  -2   6   8       11.36        8.90      2.51 o 
  -1   6   8        2.70       -1.08      2.05 o 
   0   6   8        3.11        2.90      3.32 o 
   1   6   8        1.79        1.93      2.52 o 
   2   6   8        2.32        4.73      4.41 o 
   3   6   8       14.61       18.57      3.70 o 
  -4  -6   9        5.92       10.80      4.24 o 
  -3  -6   9        7.98        8.91      5.98 o 
  -2  -6   9        1.37        4.03      5.48 o 
  -1  -6   9        7.80        5.49      5.46 o 
   0  -6   9        7.75        7.43      6.02 o 
   1  -6   9        1.03       -1.09      4.85 o 
   2  -6   9        1.14       -0.31      5.87 o 
  -6  -5   9        2.87        4.06      5.95 o 
  -5  -5   9       22.11       12.49      3.99 o 
  -4  -5   9       18.17       10.40      3.87 o 
  -3  -5   9        7.40        4.42      4.27 o 
  -2  -5   9        2.40        1.02      2.65 o 
  -1  -5   9        0.83        0.85      3.82 o 
   0  -5   9       11.27        9.15      5.25 o 
   1  -5   9       34.89       53.21      8.60 o 
   2  -5   9       23.86       30.01      7.41 o 
   3  -5   9       20.33       40.74      8.45 o 
   4  -5   9       12.53       22.93      7.06 o 
   5  -5   9        8.04        7.37      6.40 o 
  -8  -4   9       10.98        9.53      4.99 o 
  -7  -4   9       23.40       24.83      5.22 o 
  -6  -4   9       13.94       21.82      4.41 o 
  -5  -4   9       61.87       64.80      4.42 o 
  -4  -4   9       51.73       43.26      4.14 o 
  -3  -4   9       27.13       28.80      3.07 o 
  -2  -4   9       32.01       26.43      3.69 o 
  -1  -4   9      114.34      118.36      9.53 o 
   0  -4   9       36.56       40.74      3.94 o 
   1  -4   9       53.05       50.19      7.55 o 
   2  -4   9        7.39        2.26      4.27 o 
   3  -4   9        2.52        0.44      3.99 o 
   4  -4   9       20.10       15.45      7.97 o 
   5  -4   9        3.66        8.51     11.35 o 
   6  -4   9        4.53        1.87      5.08 o 
  -9  -3   9       34.06       31.79      8.71 o 
  -8  -3   9       25.46       37.85     13.09 o 
  -7  -3   9       17.11       14.20      4.24 o 
  -6  -3   9        1.05       -0.03      3.12 o 
  -5  -3   9       25.15       27.51      3.49 o 
  -4  -3   9       15.10       15.02      2.32 o 
  -3  -3   9       56.63       50.35      2.90 o 
  -2  -3   9       12.33       12.28      1.51 o 
  -1  -3   9       57.70       59.24      2.40 o 
   0  -3   9       57.97       55.41      3.60 o 
   1  -3   9      101.11       89.13      5.34 o 
   2  -3   9       44.12       33.57      3.91 o 
   3  -3   9      157.96      150.24      7.79 o 
   4  -3   9       46.07       49.50      7.89 o 
   5  -3   9      101.80      108.65     11.10 o 
   6  -3   9        2.68        6.63      5.55 o 
 -10  -2   9        1.23       -1.60      5.81 o 
  -9  -2   9       34.69       36.54     12.95 o 
  -8  -2   9      108.12      110.92      8.02 o 
  -7  -2   9       26.41       28.24      4.60 o 
  -6  -2   9        2.01        0.61      2.30 o 
  -5  -2   9       72.64       70.15      3.26 o 
  -4  -2   9       11.30       10.69      1.82 o 
  -3  -2   9      120.28      121.08      4.34 o 
  -2  -2   9      101.78      103.42      3.96 o 
  -1  -2   9      195.21      174.19      5.52 o 
   0  -2   9       36.15       37.94      2.13 o 
   1  -2   9      218.60      216.44      7.30 o 
   2  -2   9       20.14       20.47      2.57 o 
   3  -2   9       63.72       60.81      3.93 o 
   4  -2   9       59.27       54.86      3.95 o 
   5  -2   9       34.66       28.31      4.91 o 
   6  -2   9        1.67        6.09      5.43 o 
   7  -2   9        9.33        6.95      5.89 o 
 -10  -1   9       52.34       61.39     10.10 o 
  -9  -1   9       49.45       64.49      6.73 o 
  -8  -1   9        0.52        3.74      2.91 o 
  -7  -1   9       82.12       73.97      7.43 o 
  -6  -1   9       75.13       65.80      4.27 o 
  -5  -1   9        4.12        3.89      2.60 o 
  -4  -1   9      181.92      198.79      5.36 o 
  -3  -1   9       47.42       49.04      2.68 o 
  -2  -1   9        9.08        7.47      3.08 o 
  -1  -1   9      593.14      564.81     19.74 o 
   0  -1   9      363.81      389.28      8.33 o 
   1  -1   9       94.00       87.68      4.29 o 
   2  -1   9       11.82       11.77      2.16 o 
   3  -1   9      333.18      326.47      8.70 o 
   4  -1   9       66.27       65.55      4.10 o 
   5  -1   9       11.91       12.28      2.91 o 
   6  -1   9       54.72       63.63      4.81 o 
   7  -1   9      126.49      132.69     10.28 o 
   8  -1   9       77.52      108.08     11.64 o 
 -10   0   9        7.98        7.04      3.88 o 
  -9   0   9       10.10        3.09      3.08 o 
  -8   0   9        2.69        5.37      2.88 o 
  -7   0   9       23.31       18.26      5.56 o 
  -6   0   9      401.06      421.14     12.85 o 
  -5   0   9      311.15      310.54     10.15 o 
  -4   0   9       73.87       74.28      5.83 o 
  -3   0   9       33.38       26.68      3.06 o 
  -2   0   9      138.62      132.34     10.23 o 
  -1   0   9      955.60      985.64     21.49 o 
   0   0   9      272.47      291.44      7.06 o 
   1   0   9       81.19       73.07      3.97 o 
   2   0   9      114.26      117.65      3.79 o 
   3   0   9      175.29      171.72      5.76 o 
   4   0   9       41.64       35.64      3.21 o 
   5   0   9        0.82       -0.55      2.20 o 
   6   0   9       38.32       42.86      4.07 o 
   7   0   9       17.92       14.68      3.55 o 
   8   0   9       11.64        9.25      5.26 o 
 -10   1   9       53.99       64.10      5.74 o 
  -9   1   9       49.75       52.10      5.92 o 
  -8   1   9        0.32        0.57      2.71 o 
  -7   1   9       80.82       77.56      5.78 o 
  -6   1   9       74.17       64.31      7.94 o 
  -5   1   9        3.86        1.86      2.70 o 
  -4   1   9      182.48      190.26      7.30 o 
  -3   1   9       46.95       45.32      3.64 o 
  -2   1   9        8.44        3.40      2.20 o 
  -1   1   9      585.59      573.32     14.01 o 
   0   1   9      366.34      401.66     10.79 o 
   1   1   9       92.02       82.84      4.82 o 
   2   1   9       12.41       12.99      2.79 o 
   3   1   9      340.62      324.00      8.05 o 
   4   1   9       69.87       69.72      4.96 o 
   5   1   9       11.07       11.40      2.84 o 
   6   1   9       53.74       53.07      4.24 o 
   7   1   9      126.33      131.92      6.59 o 
   8   1   9       76.40       82.44      9.24 o 
 -10   2   9        1.35        3.71      3.71 o 
  -9   2   9       35.38       32.17      6.47 o 
  -8   2   9      107.65      112.52     10.60 o 
  -7   2   9       26.48       31.18      4.46 o 
  -6   2   9        2.55        5.17      2.86 o 
  -5   2   9       70.66       76.21      5.12 o 
  -4   2   9       12.10        7.09      5.04 o 
  -3   2   9      123.79      117.84      4.70 o 
  -2   2   9      101.48       98.67      4.42 o 
  -1   2   9      193.88      192.34      5.60 o 
   0   2   9       38.60       38.51      3.40 o 
   1   2   9      213.34      197.12      6.00 o 
   2   2   9       20.73       21.23      3.23 o 
   3   2   9       64.62       59.17      4.65 o 
   4   2   9       58.96       54.15      3.31 o 
   5   2   9       34.35       37.48      4.58 o 
   6   2   9        1.80        1.99      3.67 o 
   7   2   9        9.86        7.07      4.16 o 
   8   2   9        9.02       10.01      8.93 o 
  -9   3   9       33.45       32.44      5.63 o 
  -8   3   9       25.38       23.63      4.68 o 
  -7   3   9       18.06        5.68      3.51 o 
  -6   3   9        1.20        0.04      2.91 o 
  -5   3   9       24.52       22.13      3.62 o 
  -4   3   9       15.40       19.99      3.12 o 
  -3   3   9       56.55       51.14      4.31 o 
  -2   3   9       12.32       13.85      2.68 o 
  -1   3   9       56.08       58.82      7.75 o 
   0   3   9       59.34       55.07      7.19 o 
   1   3   9      100.54       84.30      6.19 o 
   2   3   9       43.58       43.41      4.15 o 
   3   3   9      158.61      163.81      7.36 o 
   4   3   9       46.23       44.77      4.52 o 
   5   3   9      101.31      113.18     11.42 o 
   6   3   9        2.99        4.03      3.70 o 
   7   3   9        8.23       11.05      4.65 o 
  -8   4   9       10.71       14.83      5.24 o 
  -7   4   9       23.27       24.12      4.46 o 
  -6   4   9       14.05       15.30      4.37 o 
  -5   4   9       61.77       63.48      5.05 o 
  -4   4   9       53.31       57.93      8.45 o 
  -3   4   9       27.14       26.29      3.33 o 
  -2   4   9       30.98       38.82      3.58 o 
  -1   4   9      112.99      120.74      7.68 o 
   0   4   9       36.72       35.10      3.50 o 
   1   4   9       54.24       65.53      7.82 o 
   2   4   9        7.42        6.03      2.77 o 
   3   4   9        2.46        0.67      2.90 o 
   4   4   9       20.21       13.98      3.84 o 
   5   4   9        3.54        7.83      3.71 o 
   6   4   9        4.73        7.30      6.05 o 
  -6   5   9        3.04        2.94      4.23 o 
  -5   5   9       22.25       23.58      3.78 o 
  -4   5   9       18.36       12.92      5.17 o 
  -3   5   9        7.59        5.71      3.00 o 
  -2   5   9        2.53        1.55      2.39 o 
  -1   5   9        0.97        0.97      2.22 o 
   0   5   9       10.68        7.91      2.68 o 
   1   5   9       34.70       46.97      3.98 o 
   2   5   9       24.33       21.29      3.62 o 
   3   5   9       19.84       23.26      4.05 o 
   4   5   9       12.27       16.80      6.34 o 
   5   5   9        8.63       10.43      5.78 o 
  -4   6   9        6.10       11.16      3.17 o 
  -3   6   9        8.38        9.46      2.87 o 
  -2   6   9        1.51        3.17      2.50 o 
  -1   6   9        7.48        8.24      2.67 o 
   0   6   9        7.46        5.88      2.61 o 
   1   6   9        1.05        3.45      2.78 o 
   2   6   9        1.07       -0.39      2.79 o 
  -3  -6  10        0.44        9.13      5.65 o 
  -2  -6  10        6.13        0.86      4.92 o 
  -1  -6  10        4.62        8.88      6.21 o 
   0  -6  10        7.58       12.44      6.09 o 
   1  -6  10       13.04       23.27      7.82 o 
  -6  -5  10        4.40        2.53      5.72 o 
  -5  -5  10       30.36       32.89      5.05 o 
  -4  -5  10       48.16       46.32      5.37 o 
  -3  -5  10        3.26        5.57      3.06 o 
  -2  -5  10        0.68        2.55      3.11 o 
  -1  -5  10        7.31        1.04      4.59 o 
   0  -5  10        7.77        9.64      5.34 o 
   1  -5  10        2.89        2.36      4.93 o 
   2  -5  10        0.46        0.28      4.94 o 
   3  -5  10        6.98       11.66      6.45 o 
   4  -5  10        2.44        7.57      5.93 o 
  -8  -4  10       17.48       12.06      5.34 o 
  -7  -4  10       12.43       17.95      4.96 o 
  -6  -4  10        3.18        1.31      2.60 o 
  -5  -4  10       30.85       31.73      3.56 o 
  -4  -4  10       17.15       20.24      2.93 o 
  -3  -4  10       43.74       45.55      4.71 o 
  -2  -4  10        4.88        4.00      2.57 o 
  -1  -4  10        3.63        5.82      2.76 o 
   0  -4  10       49.73       57.93      4.52 o 
   1  -4  10       26.53       26.28      6.15 o 
   2  -4  10       36.91       44.80      7.64 o 
   3  -4  10      104.17      106.85     10.74 o 
   4  -4  10       78.98       86.39     12.85 o 
   5  -4  10       21.34       20.93      6.70 o 
   6  -4  10        3.52        7.34      5.69 o 
  -9  -3  10       12.59       20.16      7.84 o 
  -8  -3  10       50.33       52.78      8.38 o 
  -7  -3  10       52.86       64.94      6.48 o 
  -6  -3  10        0.63       -0.22      2.22 o 
  -5  -3  10       35.27       38.74      3.48 o 
  -4  -3  10       46.64       45.41      3.42 o 
  -3  -3  10        6.48        6.34      1.79 o 
  -2  -3  10       58.98       57.82      2.81 o 
  -1  -3  10      413.83      386.82     33.65 o 
   0  -3  10      156.00      159.89      6.94 o 
   1  -3  10       73.10       66.26      4.93 o 
   2  -3  10       67.06       60.32      7.58 o 
   3  -3  10       29.77       38.96      6.80 o 
   4  -3  10       14.37       12.63      5.14 o 
   5  -3  10        9.83       15.35      6.80 o 
   6  -3  10       17.98       27.60      8.18 o 
  -9  -2  10       19.32       16.43      5.14 o 
  -8  -2  10       17.60       11.91      4.78 o 
  -7  -2  10        2.24       -2.39      3.20 o 
  -6  -2  10       13.94       10.32      3.45 o 
  -5  -2  10       38.30       39.62      2.77 o 
  -4  -2  10       94.72       96.50      5.45 o 
  -3  -2  10       84.18       85.20      3.85 o 
  -2  -2  10       33.08       32.12      2.60 o 
  -1  -2  10       76.64       78.50      3.72 o 
   0  -2  10      708.67      681.63     12.55 o 
   1  -2  10      389.51      389.16      8.04 o 
   2  -2  10       54.25       66.92      4.60 o 
   3  -2  10       69.08       74.32      4.39 o 
   4  -2  10       22.80       26.74      5.25 o 
   5  -2  10       44.08       34.93      7.13 o 
   6  -2  10        9.47        8.65      5.99 o 
   7  -2  10       44.06       42.86      9.11 o 
 -10  -1  10        2.56        4.27      6.26 o 
  -9  -1  10       46.82       51.13      7.45 o 
  -8  -1  10       62.18       70.27      5.74 o 
  -7  -1  10        7.06        5.10      3.45 o 
  -6  -1  10       91.42       94.17      5.97 o 
  -5  -1  10      175.13      173.81      5.10 o 
  -4  -1  10      112.88      112.65      4.06 o 
  -3  -1  10      121.93      117.49      4.22 o 
  -2  -1  10      206.77      206.17      5.76 o 
  -1  -1  10      566.40      548.92     13.96 o 
   0  -1  10       88.88       90.47      4.20 o 
   1  -1  10        7.48       11.16      2.57 o 
   2  -1  10        8.20        9.02      2.37 o 
   3  -1  10       71.95       78.89      3.48 o 
   4  -1  10       37.83       36.41      4.29 o 
   5  -1  10      154.21      141.45      6.37 o 
   6  -1  10        2.00        4.54      3.04 o 
   7  -1  10        5.04        7.50      4.62 o 
   8  -1  10       30.50       30.12      8.52 o 
 -10   0  10       24.52       34.60      6.22 o 
  -9   0  10       31.47       35.38      4.52 o 
  -8   0  10       17.75       14.91      3.49 o 
  -7   0  10       66.83       66.15      5.61 o 
  -6   0  10       88.16       87.60      5.83 o 
  -5   0  10      100.84      101.29      5.98 o 
  -4   0  10        0.20       -1.29      1.29 o 
  -3   0  10       13.95       16.78      4.59 o 
  -2   0  10      172.42      179.35      6.90 o 
  -1   0  10      717.94      725.52     17.21 o 
   0   0  10       11.11        4.07      1.67 o 
   1   0  10      156.54      152.26      5.11 o 
   2   0  10       11.56        7.24      2.71 o 
   3   0  10       99.63      106.32      4.78 o 
   4   0  10      300.05      308.06      8.71 o 
   5   0  10       59.56       66.85      7.25 o 
   6   0  10        9.70       15.72      6.47 o 
   7   0  10       80.12       76.10      6.24 o 
   8   0  10       96.94       93.67     12.19 o 
 -10   1  10        2.76        0.95      3.70 o 
  -9   1  10       46.82       46.74      5.54 o 
  -8   1  10       62.13       70.52      7.72 o 
  -7   1  10        6.48        7.07      4.46 o 
  -6   1  10       91.78       88.11      5.85 o 
  -5   1  10      175.88      175.97      9.56 o 
  -4   1  10      107.85      101.18      5.65 o 
  -3   1  10      123.71      127.64      6.23 o 
  -2   1  10      213.28      219.79      7.73 o 
  -1   1  10      572.17      569.36     18.84 o 
   0   1  10       92.27      103.71     15.23 o 
   1   1  10        7.89        8.32      3.32 o 
   2   1  10        7.89        5.73      2.60 o 
   3   1  10       72.08       72.79      3.91 o 
   4   1  10       37.20       37.99      4.06 o 
   5   1  10      152.58      164.66      6.37 o 
   6   1  10        1.65        5.02      2.91 o 
   7   1  10        5.11        8.21      4.42 o 
   8   1  10       30.98       22.93      5.82 o 
  -9   2  10       19.56       17.03      3.92 o 
  -8   2  10       18.39       22.96      6.31 o 
  -7   2  10        2.39        7.28      3.38 o 
  -6   2  10       13.77       13.68      3.52 o 
  -5   2  10       38.36       39.15      4.18 o 
  -4   2  10       95.71       95.38      5.44 o 
  -3   2  10       82.06       83.13     11.87 o 
  -2   2  10       32.26       33.31      2.91 o 
  -1   2  10       75.89       74.02      3.79 o 
   0   2  10      704.92      679.34     14.47 o 
   1   2  10      388.28      395.64     11.55 o 
   2   2  10       58.27       57.94      4.63 o 
   3   2  10       73.02       79.94      5.45 o 
   4   2  10       21.07       19.20      3.91 o 
   5   2  10       44.46       44.80      5.09 o 
   6   2  10        9.32       10.01      6.50 o 
   7   2  10       43.32       37.58      5.84 o 
  -9   3  10       12.22        6.69      4.53 o 
  -8   3  10       50.23       42.83      5.69 o 
  -7   3  10       53.39       51.89      5.40 o 
  -6   3  10        0.87       -2.94      2.94 o 
  -5   3  10       35.32       39.72      5.35 o 
  -4   3  10       47.53       48.23      4.23 o 
  -3   3  10        6.43        7.09      2.59 o 
  -2   3  10       57.43       50.35      4.14 o 
  -1   3  10      410.09      387.88     11.22 o 
   0   3  10      153.31      137.66      6.45 o 
   1   3  10       74.05       79.66      5.17 o 
   2   3  10       67.76       64.45      4.85 o 
   3   3  10       29.84       39.02      4.37 o 
   4   3  10       14.62       10.18      3.46 o 
   5   3  10       10.00        6.05      3.58 o 
   6   3  10       18.53       22.49      4.74 o 
   7   3  10        1.58       -3.19      4.02 o 
  -8   4  10       17.50       18.35      4.74 o 
  -7   4  10       12.89       14.82      4.26 o 
  -6   4  10        3.28        4.11      3.36 o 
  -5   4  10       30.57       31.66      4.05 o 
  -4   4  10       17.36       22.65      4.89 o 
  -3   4  10       44.66       46.13      5.95 o 
  -2   4  10        4.65        4.06      2.50 o 
  -1   4  10        3.67        1.48      2.64 o 
   0   4  10       48.53       47.89      4.09 o 
   1   4  10       25.07       30.36      4.22 o 
   2   4  10       38.64       35.95     11.06 o 
   3   4  10      104.85      111.82      6.68 o 
   4   4  10       78.92       91.05      6.56 o 
   5   4  10       21.34       32.65      5.06 o 
   6   4  10        3.92        5.14      4.32 o 
  -6   5  10        4.56        7.47      3.73 o 
  -5   5  10       30.00       41.40      7.13 o 
  -4   5  10       48.91       41.52      4.31 o 
  -3   5  10        3.57        6.43      2.85 o 
  -2   5  10        0.80        1.09      2.50 o 
  -1   5  10        7.43        8.00      2.77 o 
   0   5  10        7.78       12.33      3.05 o 
   1   5  10        3.02       -2.01      2.61 o 
   2   5  10        0.47       -2.75      2.75 o 
   3   5  10        7.00        4.37      4.70 o 
   4   5  10        2.37        4.22      3.96 o 
  -3   6  10        0.48        2.91      2.94 o 
  -2   6  10        6.37        8.06      4.67 o 
  -1   6  10        4.66        3.82      2.72 o 
   0   6  10        7.51        8.82      2.93 o 
   1   6  10       12.99       15.21      3.43 o 
  -1  -6  11        0.56       -1.71      5.77 o 
  -6  -5  11        9.30        5.66      5.54 o 
  -5  -5  11        0.09       -1.48      3.42 o 
  -4  -5  11        7.90       12.13      7.08 o 
  -3  -5  11        6.96        7.12      3.69 o 
  -2  -5  11        4.08        3.91      3.19 o 
  -1  -5  11       13.21        9.00      5.70 o 
   0  -5  11       18.70       31.35      7.48 o 
   1  -5  11       18.53       26.36      7.55 o 
   2  -5  11        2.04       -0.99      5.31 o 
   3  -5  11        1.90       -4.77      4.77 o 
   4  -5  11       17.73       11.05      6.86 o 
  -7  -4  11       10.52       10.72      4.68 o 
  -6  -4  11       16.85       17.59      4.17 o 
  -5  -4  11       14.19       20.75      4.05 o 
  -4  -4  11       34.39       30.73      6.99 o 
  -3  -4  11       46.30       59.82      5.80 o 
  -2  -4  11       20.39       16.16      3.61 o 
  -1  -4  11       46.13       45.86      5.49 o 
   0  -4  11       65.28       63.53      4.89 o 
   1  -4  11        1.16        2.51      4.39 o 
   2  -4  11        0.23        0.72      4.76 o 
   3  -4  11       15.20       16.77      6.30 o 
   4  -4  11        1.71       -0.17      4.57 o 
   5  -4  11       24.39       21.79      6.90 o 
  -8  -3  11        5.42        5.03      4.79 o 
  -7  -3  11        0.75        0.82      3.52 o 
  -6  -3  11        6.36        9.44      2.74 o 
  -5  -3  11       26.06       25.95      3.14 o 
  -4  -3  11       27.94       35.18      4.93 o 
  -3  -3  11       82.86       79.55      4.10 o 
  -2  -3  11       17.95       18.64      2.31 o 
  -1  -3  11       49.73       44.49      6.34 o 
   0  -3  11      124.11      126.22      9.71 o 
   1  -3  11      252.72      235.95     13.76 o 
   2  -3  11       71.57       67.97      8.18 o 
   4  -3  11       45.80       44.58      8.30 o 
   5  -3  11       33.72       46.06      8.60 o 
  -9  -2  11        8.83        5.84      4.79 o 
  -8  -2  11       33.25       44.53      8.81 o 
  -7  -2  11       36.59       32.60      5.12 o 
  -6  -2  11        4.62        9.71      3.74 o 
  -5  -2  11       81.01       80.53      3.69 o 
  -4  -2  11      114.25      122.58      4.81 o 
  -3  -2  11       66.22       55.96      5.22 o 
  -2  -2  11       98.96       98.45      4.31 o 
  -1  -2  11      141.89      138.98      5.10 o 
   0  -2  11       43.66       42.02      4.21 o 
   1  -2  11      163.36      161.62      4.73 o 
   2  -2  11      132.32      125.24     11.15 o 
   3  -2  11       71.24       73.08      6.45 o 
   4  -2  11        0.94        2.25      5.16 o 
   5  -2  11       30.62       27.86      7.20 o 
   6  -2  11       14.30       23.85      7.46 o 
   7  -2  11       30.43       21.87      7.66 o 
 -10  -1  11        2.80       -2.53      5.96 o 
  -9  -1  11       16.64        9.22      4.59 o 
  -8  -1  11       45.68       47.25      5.89 o 
  -7  -1  11       40.49       37.34      4.07 o 
  -6  -1  11       19.28       24.34      4.16 o 
  -5  -1  11      147.85      153.78      4.87 o 
  -4  -1  11       51.41       48.04      2.99 o 
  -3  -1  11      231.38      228.66      6.17 o 
  -2  -1  11      117.10      117.75      5.80 o 
  -1  -1  11      291.90      280.61     19.97 o 
   0  -1  11      337.09      337.79      8.89 o 
   1  -1  11      260.36      249.77      6.87 o 
   2  -1  11      170.35      168.46      5.64 o 
   3  -1  11       12.85        9.36      2.04 o 
   4  -1  11       41.61       46.61      3.94 o 
   5  -1  11      154.65      158.21     15.34 o 
   6  -1  11       26.72       31.30      4.25 o 
   7  -1  11       10.90        5.97      6.49 o 
 -10   0  11        2.57       10.48      6.87 o 
  -9   0  11       19.87       20.11      6.26 o 
  -8   0  11      202.81      207.20      8.12 o 
  -7   0  11       68.28       67.10     10.74 o 
  -6   0  11       17.15       17.93      6.51 o 
  -5   0  11       81.03       83.19      5.56 o 
  -4   0  11      470.26      457.21      9.40 o 
  -3   0  11       95.97       95.12      5.40 o 
  -2   0  11      104.21       97.44     11.66 o 
  -1   0  11       90.99      104.98      5.54 o 
   0   0  11       11.16       14.17      2.91 o 
   1   0  11       95.67      100.13     11.24 o 
   2   0  11       28.16       25.27      3.74 o 
   3   0  11       39.37       43.26      5.88 o 
   4   0  11       38.30       40.03      8.69 o 
   5   0  11       38.71       35.23      3.82 o 
   6   0  11       94.38       92.96      5.73 o 
   7   0  11       74.59      102.02     10.47 o 
   8   0  11        2.83       -0.67      5.08 o 
 -10   1  11        2.51        0.88      3.85 o 
  -9   1  11       16.60       10.97      4.87 o 
  -8   1  11       46.44       56.46     11.68 o 
  -7   1  11       40.94       51.51      5.34 o 
  -6   1  11       19.14       22.77      3.86 o 
  -5   1  11      148.30      142.34      7.10 o 
  -4   1  11       53.24       50.74      4.40 o 
  -3   1  11      228.13      208.79      8.16 o 
  -2   1  11      115.19      104.71      5.76 o 
  -1   1  11      290.20      293.00      9.46 o 
   0   1  11      332.79      325.56     10.36 o 
   1   1  11      259.58      251.13     15.60 o 
   2   1  11      177.83      183.54      7.77 o 
   3   1  11       13.95        9.97      4.97 o 
   4   1  11       41.02       46.92      4.84 o 
   5   1  11      156.06      165.59      7.82 o 
   6   1  11       25.94       36.52      9.12 o 
   7   1  11       11.07        2.89      4.35 o 
  -9   2  11        8.36        6.19      3.44 o 
  -8   2  11       33.20       36.77      5.49 o 
  -7   2  11       37.35       49.76      5.42 o 
  -6   2  11        4.65        3.57      2.91 o 
  -5   2  11       83.17       76.98      5.56 o 
  -4   2  11      111.60      109.93     10.27 o 
  -3   2  11       63.87       55.61      7.60 o 
  -2   2  11      102.52      110.58      8.93 o 
  -1   2  11      139.23      143.53      6.63 o 
   0   2  11       43.74       39.45      4.01 o 
   1   2  11      164.00      167.27      7.43 o 
   2   2  11      132.20      131.94      6.79 o 
   3   2  11       72.43       74.51      5.61 o 
   4   2  11        1.13        5.17      3.38 o 
   5   2  11       30.30       31.89      4.95 o 
   6   2  11       14.54       22.59      4.93 o 
   7   2  11       29.02       29.30      5.89 o 
  -8   3  11        5.55        5.07      6.92 o 
  -7   3  11        0.81        1.51      3.33 o 
  -6   3  11        6.58        4.12      3.27 o 
  -5   3  11       26.56       28.18      4.86 o 
  -4   3  11       28.47       29.57      3.89 o 
  -3   3  11       82.18       93.15      7.70 o 
  -2   3  11       18.45       22.74      3.40 o 
  -1   3  11       49.83       49.07      4.20 o 
   0   3  11      120.70      116.66      6.10 o 
   1   3  11      251.06      248.98      9.21 o 
   2   3  11       75.00       77.25      5.51 o 
   3   3  11      104.86      125.03      7.10 o 
   4   3  11       46.49       41.40      4.94 o 
   5   3  11       33.81       37.42      9.90 o 
   6   3  11       15.31       15.58      4.70 o 
  -7   4  11       10.64       10.80      4.77 o 
  -6   4  11       17.90       23.48      4.22 o 
  -5   4  11       13.60       10.37      3.65 o 
  -4   4  11       33.78       44.89      4.39 o 
  -3   4  11       46.50       57.55      4.67 o 
  -2   4  11       21.48       23.02      3.45 o 
  -1   4  11       45.75       49.21      5.97 o 
   0   4  11       64.73       60.47      4.76 o 
   1   4  11        1.22       -2.66      2.66 o 
   2   4  11        0.22        2.41      3.06 o 
   3   4  11       14.97       15.75      4.03 o 
   4   4  11        1.88        5.79      3.76 o 
   5   4  11       24.53       37.38      5.54 o 
  -6   5  11        9.40        6.12      3.76 o 
  -5   5  11        0.12        0.26      3.24 o 
  -4   5  11        7.73        8.81      3.25 o 
  -3   5  11        6.92        6.36      3.09 o 
  -2   5  11        4.20        4.17      2.94 o 
  -1   5  11       13.54       18.32      3.42 o 
   0   5  11       18.95       20.67      3.61 o 
   1   5  11       18.31       13.31      4.44 o 
   2   5  11        1.74        4.81      3.16 o 
   3   5  11        2.14        0.81      3.55 o 
  -5  -5  12        9.45       14.81      4.34 o 
  -4  -5  12        8.45       13.91      4.26 o 
  -3  -5  12        4.62        4.35      3.53 o 
  -2  -5  12        8.20       14.05      5.62 o 
  -1  -5  12        2.18       -2.24      4.18 o 
   0  -5  12        0.50        4.97      5.11 o 
   1  -5  12        2.05        3.65      5.49 o 
   2  -5  12        7.82       13.40      6.68 o 
   3  -5  12        2.88        0.55      5.77 o 
  -7  -4  12        8.64       -0.07      6.35 o 
  -6  -4  12       12.73        7.16      3.73 o 
  -5  -4  12       25.46       21.85      4.26 o 
  -4  -4  12       10.36       13.35      3.64 o 
  -3  -4  12       23.28       24.32      4.12 o 
  -2  -4  12       12.02       12.71      3.46 o 
  -1  -4  12        3.17       10.91      3.13 o 
   0  -4  12       27.28       29.00      6.80 o 
   1  -4  12       66.42       72.26      9.25 o 
   2  -4  12       28.81       25.54      7.06 o 
   3  -4  12       13.23        5.35      5.70 o 
   4  -4  12       15.51       20.60      6.94 o 
   5  -4  12       30.79       28.43      7.94 o 
  -8  -3  12       13.80       10.39      4.99 o 
  -7  -3  12       12.05       18.00      4.86 o 
  -6  -3  12       18.97       21.33      4.51 o 
  -5  -3  12       34.91       32.46      6.86 o 
  -4  -3  12       43.62       39.65      3.74 o 
  -3  -3  12       89.42       80.87      4.32 o 
  -2  -3  12        4.97        6.47      3.63 o 
  -1  -3  12       36.50       34.71      5.75 o 
   0  -3  12       46.77       44.45      6.87 o 
   1  -3  12       28.19       23.00      5.71 o 
   2  -3  12       48.97       49.15      7.55 o 
   4  -3  12       11.55       10.29      5.82 o 
   5  -3  12       21.84       13.59      7.13 o 
  -9  -2  12        1.76        2.68      5.92 o 
  -8  -2  12       19.68       19.68      6.93 o 
  -7  -2  12       12.10       14.91      6.19 o 
  -6  -2  12       19.65       19.65      4.34 o 
  -5  -2  12        2.31        5.38      2.56 o 
  -4  -2  12       27.11       30.53      3.58 o 
  -3  -2  12      178.50      180.36      6.01 o 
  -2  -2  12      494.29      478.53     10.74 o 
  -1  -2  12      169.67      181.87      5.23 o 
   0  -2  12       11.47       10.82      3.13 o 
   1  -2  12       30.51       28.28      3.92 o 
   2  -2  12       29.64       28.11      4.07 o 
   3  -2  12      102.76      117.18      9.92 o 
   4  -2  12       39.24       39.76      7.32 o 
   5  -2  12       37.68       41.35      7.74 o 
   6  -2  12        2.52        2.02      5.80 o 
  -9  -1  12        0.91       -0.59      4.30 o 
  -8  -1  12       64.83       70.95      6.85 o 
  -7  -1  12       73.24       73.48      5.16 o 
  -6  -1  12       18.84       18.34      3.91 o 
  -5  -1  12       12.94       10.94      3.27 o 
  -4  -1  12      188.15      185.99      6.39 o 
  -3  -1  12      240.26      217.66      6.34 o 
  -2  -1  12       15.72       10.23      3.02 o 
  -1  -1  12        4.38        2.20      2.63 o 
   0  -1  12       21.90       25.40      5.67 o 
   1  -1  12       12.62        9.83      2.42 o 
   2  -1  12      134.70      128.45     15.51 o 
   3  -1  12       32.76       36.72      5.73 o 
   4  -1  12        6.30        7.04      2.81 o 
   5  -1  12       29.01       35.90      5.52 o 
   6  -1  12       53.59       49.23      6.12 o 
   7  -1  12       69.48       73.07     10.65 o 
  -9   0  12        0.24       -0.21      3.56 o 
  -8   0  12        1.72        0.40      3.03 o 
  -7   0  12        4.93        4.05      3.62 o 
  -6   0  12       38.83       52.53     11.45 o 
  -5   0  12       76.53       67.27      6.58 o 
  -4   0  12       11.25        6.11      2.38 o 
  -3   0  12       39.54       30.88      4.17 o 
  -2   0  12       54.93       60.95      4.69 o 
  -1   0  12      310.86      287.02      9.76 o 
   0   0  12      319.23      304.45     10.18 o 
   1   0  12      556.24      512.54     14.39 o 
   2   0  12       52.08       52.83      4.93 o 
   3   0  12        2.16       -2.61      2.61 o 
   4   0  12        3.41       -0.01      2.40 o 
   5   0  12       77.19       82.82      5.26 o 
   6   0  12       90.99       81.13      5.73 o 
   7   0  12        0.05        5.23      5.15 o 
  -9   1  12        0.69        5.02      3.57 o 
  -8   1  12       64.71       71.10      6.48 o 
  -7   1  12       74.12       74.76      6.32 o 
  -6   1  12       17.69       12.50      3.77 o 
  -5   1  12       13.52       10.88      9.80 o 
  -4   1  12      190.64      182.66      7.94 o 
  -3   1  12      242.24      224.42      8.61 o 
  -2   1  12       15.13       14.02      2.65 o 
  -1   1  12        4.13        3.12      2.67 o 
   0   1  12       22.08       19.51      3.43 o 
   1   1  12       12.41       12.14      3.27 o 
   2   1  12      132.91      108.19      6.53 o 
   3   1  12       32.04       24.48      4.07 o 
   4   1  12        7.12        6.49      3.56 o 
   5   1  12       29.71       29.99      4.99 o 
   6   1  12       53.54       50.11      6.34 o 
   7   1  12       68.71       77.87     16.29 o 
  -9   2  12        1.69        0.54      4.47 o 
  -8   2  12       19.75        9.76      4.23 o 
  -7   2  12       12.21       11.57      4.10 o 
  -6   2  12       20.29       21.85      4.22 o 
  -5   2  12        2.60        5.39      2.98 o 
  -4   2  12       28.58       30.87      3.97 o 
  -3   2  12      179.99      180.97      7.96 o 
  -2   2  12      494.08      486.83     16.25 o 
  -1   2  12      164.11      158.26      7.33 o 
   0   2  12       10.03       16.20      3.34 o 
   1   2  12       31.09       32.70      4.04 o 
   2   2  12       28.34       29.17      4.15 o 
   3   2  12      105.20      115.48      6.93 o 
   4   2  12       39.94       47.62      5.78 o 
   5   2  12       37.62       41.25      8.44 o 
   6   2  12        2.30        1.61      4.16 o 
   7   2  12        8.96        8.49      5.06 o 
  -8   3  12       13.59       13.10      4.65 o 
  -7   3  12       12.40       10.58      4.01 o 
  -6   3  12       20.04       16.32      5.99 o 
  -5   3  12       33.76       35.49      4.45 o 
  -4   3  12       41.83       42.38      9.90 o 
  -3   3  12       88.30       85.16      5.59 o 
  -2   3  12        4.78        7.26      2.96 o 
  -1   3  12       37.22       33.43      4.90 o 
   0   3  12       46.88       45.72      4.56 o 
   1   3  12       28.48       25.53      4.36 o 
   2   3  12       49.85       53.53      5.16 o 
   3   3  12        9.80       14.03      4.63 o 
   4   3  12       11.87       18.26      4.36 o 
   5   3  12       21.82       33.31      5.26 o 
   6   3  12       32.13       28.30      5.64 o 
  -7   4  12        8.59        9.75      4.24 o 
  -6   4  12       12.91        7.64      5.13 o 
  -5   4  12       26.25       19.44      4.00 o 
  -4   4  12        9.97        9.07      3.48 o 
  -3   4  12       22.13       20.27      3.62 o 
  -2   4  12       11.59       12.40      3.96 o 
  -1   4  12        3.47        5.27      3.09 o 
   0   4  12       27.61       25.98      6.30 o 
   1   4  12       67.31       83.64      5.78 o 
   2   4  12       28.86       31.87      4.65 o 
   3   4  12       13.01       21.41      4.50 o 
   4   4  12       15.86       14.59      4.60 o 
   5   4  12       30.30       28.61      5.51 o 
  -5   5  12       10.02        6.63      3.66 o 
  -4   5  12        8.28       15.71      4.02 o 
  -3   5  12        4.65        3.56      2.97 o 
  -2   5  12        8.42        3.64      3.03 o 
  -1   5  12        2.10        4.21      3.00 o 
   0   5  12        0.50        3.69      3.22 o 
   1   5  12        2.02        3.74      3.31 o 
   2   5  12        7.69        6.79      8.94 o 
   3   5  12        2.75        8.36      5.43 o 
  -4  -5  13       16.15       16.42      4.65 o 
  -3  -5  13       20.37       17.33      7.15 o 
  -2  -5  13        6.55        6.96      5.20 o 
  -1  -5  13        9.66       19.35      6.92 o 
   0  -5  13        0.08       -0.75      5.09 o 
   1  -5  13        7.48        1.20      5.54 o 
   2  -5  13       18.18       29.69      8.99 o 
  -7  -4  13       16.24       22.47      8.44 o 
  -6  -4  13        9.19       10.98      6.51 o 
  -5  -4  13       17.46       23.78      4.50 o 
  -4  -4  13        7.34        6.61      4.52 o 
  -3  -4  13        9.16        4.52      3.30 o 
  -2  -4  13       17.93       16.53      5.77 o 
  -1  -4  13        6.17       10.08      3.37 o 
   0  -4  13        4.20       10.28      5.24 o 
   1  -4  13       11.78       10.56      5.80 o 
   2  -4  13        2.20        7.10      5.62 o 
   3  -4  13       30.47       33.62      8.21 o 
   4  -4  13        4.83        0.54      5.37 o 
  -8  -3  13        7.20        7.31      5.11 o 
  -7  -3  13        3.40       -0.44      3.95 o 
  -6  -3  13       12.32       13.36      4.30 o 
  -5  -3  13       11.79       12.11      2.81 o 
  -4  -3  13       58.30       76.48     12.70 o 
  -3  -3  13        3.55        3.78      3.37 o 
  -2  -3  13       87.94       93.65      8.35 o 
  -1  -3  13       83.70       79.56      7.97 o 
   0  -3  13       21.92       23.46      5.90 o 
   1  -3  13        9.17       16.57      5.35 o 
   2  -3  13       18.94       16.17      5.86 o 
  -9  -2  13       15.25        8.08      7.20 o 
  -8  -2  13       26.72       23.02      7.66 o 
  -7  -2  13       31.34       29.14      7.70 o 
  -6  -2  13       10.61       16.89      4.50 o 
  -5  -2  13       27.25       30.79      5.09 o 
  -4  -2  13        5.70        6.84      2.84 o 
  -3  -2  13       10.55        5.19      2.22 o 
  -2  -2  13        8.40        4.39      2.28 o 
  -1  -2  13       50.01       50.46      3.67 o 
   0  -2  13       42.14       43.18      4.48 o 
   1  -2  13       83.61       70.88      5.49 o 
   2  -2  13       14.02        5.48      4.83 o 
   3  -2  13       20.03       23.99      6.39 o 
   5  -2  13       59.49       54.45      9.18 o 
   6  -2  13       68.58       77.14     10.89 o 
  -9  -1  13       14.20       11.55      7.02 o 
  -8  -1  13       18.03       27.41      5.26 o 
  -7  -1  13        1.16       -0.01      5.23 o 
  -6  -1  13       13.81       13.62      3.87 o 
  -5  -1  13       12.15       12.60      3.57 o 
  -4  -1  13        1.87        0.76      1.78 o 
  -3  -1  13      183.37      186.13      6.08 o 
  -2  -1  13      170.61      155.88      7.22 o 
  -1  -1  13      139.02      123.31      9.28 o 
   0  -1  13      131.17      142.89      7.78 o 
   1  -1  13      117.91      108.50      6.40 o 
   2  -1  13       24.76       28.12      4.13 o 
   3  -1  13       60.81       66.41      5.88 o 
   4  -1  13       29.00       32.88      5.03 o 
   5  -1  13       18.62       19.57      4.62 o 
   6  -1  13        4.53        6.15      6.06 o 
  -9   0  13        3.74       11.56      4.94 o 
  -8   0  13        0.52       -2.20      3.92 o 
  -7   0  13       22.64       29.19      5.34 o 
  -6   0  13      159.96      166.44      8.47 o 
  -5   0  13       22.51       27.42      4.06 o 
  -4   0  13      135.37      136.98      4.73 o 
  -3   0  13      131.16      132.20      6.88 o 
  -2   0  13        8.73        8.19      3.04 o 
  -1   0  13       10.04        6.28      5.18 o 
   0   0  13        5.34        2.65      2.90 o 
   1   0  13        5.48        6.17      3.02 o 
   2   0  13       35.18       33.65      4.52 o 
   3   0  13        1.91       -0.78      3.14 o 
   4   0  13       44.38       36.82      5.06 o 
   5   0  13       59.01       63.20      8.61 o 
   6   0  13       15.22       12.58      5.24 o 
   7   0  13       20.97       23.47      6.24 o 
  -9   1  13       14.31        2.14      3.67 o 
  -8   1  13       18.01       13.18      4.70 o 
  -7   1  13        1.15        6.29      3.87 o 
  -6   1  13       14.34       22.72      4.36 o 
  -5   1  13       12.26       10.64      3.45 o 
  -4   1  13        1.72        0.50      3.24 o 
  -3   1  13      185.35      197.62      9.85 o 
  -2   1  13      170.04      162.28      7.60 o 
  -1   1  13      133.86      126.16      6.98 o 
   0   1  13      132.24      144.18      7.26 o 
   1   1  13      116.32      114.07      9.83 o 
   2   1  13       23.84       31.49      5.28 o 
   3   1  13       63.13       66.10      9.52 o 
   4   1  13       29.88       28.90      4.76 o 
   5   1  13       19.26       23.54      5.16 o 
   6   1  13        4.67        3.07      4.72 o 
  -9   2  13       15.84       21.90      5.91 o 
  -8   2  13       26.93       41.07      5.87 o 
  -7   2  13       32.17       32.36      4.96 o 
  -6   2  13       10.05        7.11      7.54 o 
  -5   2  13       26.21       30.27      4.39 o 
  -4   2  13        5.96        2.32      3.04 o 
  -3   2  13       10.50        0.26      2.87 o 
  -2   2  13        8.59       10.50      3.38 o 
  -1   2  13       50.16       45.16      4.56 o 
   0   2  13       41.81       37.57      5.73 o 
   1   2  13       85.32       80.82      5.72 o 
   2   2  13       13.34        8.17      3.44 o 
   3   2  13       19.56       21.13      4.17 o 
   4   2  13       27.85       25.33     10.72 o 
   5   2  13       58.25       66.06      6.66 o 
   6   2  13       69.03       80.48      7.69 o 
  -8   3  13        6.94       14.56      4.84 o 
  -7   3  13        3.45        1.65      3.66 o 
  -6   3  13       12.67       10.81      4.06 o 
  -5   3  13       12.26       16.38      4.80 o 
  -4   3  13       58.70       66.28      6.23 o 
  -3   3  13        4.06       10.67      3.28 o 
  -2   3  13       86.48       81.89      5.69 o 
  -1   3  13       82.84       75.16      9.06 o 
   0   3  13       23.62       23.90      3.95 o 
   1   3  13        8.60        9.70      6.77 o 
   2   3  13       18.97       19.13      4.17 o 
   3   3  13       48.18       69.42      9.12 o 
   4   3  13       17.27       15.73      4.43 o 
   5   3  13       54.92       51.28      6.50 o 
  -6   4  13        9.26       12.98      4.08 o 
  -5   4  13       17.58       24.53      4.26 o 
  -4   4  13        7.55        1.75      3.78 o 
  -3   4  13        8.78        9.28      3.51 o 
  -2   4  13       17.77       13.50      3.39 o 
  -1   4  13        6.18        7.56      3.38 o 
   0   4  13        4.24        4.56      3.52 o 
   1   4  13       11.47       11.61      3.73 o 
   2   4  13        2.35        3.85      3.70 o 
   3   4  13       31.02       37.78     10.22 o 
   4   4  13        5.05       11.38      5.86 o 
  -4   5  13       16.14       22.92      4.30 o 
  -3   5  13       20.06       28.55      7.61 o 
  -2   5  13        6.36        9.26      6.28 o 
  -1   5  13       10.19       13.76      5.43 o 
   0   5  13        0.16        4.17      3.34 o 
   1   5  13        7.44        9.96      5.86 o 
   2   5  13       18.44       21.43      4.46 o 
  -3  -5  14        2.50       -0.68      4.76 o 
  -2  -5  14        9.80        5.87      5.77 o 
  -1  -5  14       21.03       18.49      6.56 o 
   0  -5  14        0.77        0.03      5.16 o 
  -6  -4  14        6.32       21.97      8.01 o 
  -5  -4  14       12.41       14.75      4.14 o 
  -4  -4  14       16.90       17.51      5.79 o 
  -3  -4  14       43.34       47.47      5.40 o 
  -2  -4  14       71.68       72.17      6.08 o 
  -1  -4  14       15.53       17.81     10.99 o 
   0  -4  14        4.99       -2.37      4.79 o 
   1  -4  14        4.34        4.23      4.89 o 
   2  -4  14       23.70        9.61      5.99 o 
   3  -4  14       12.10       18.50      6.73 o 
  -7  -3  14       46.25       51.32      8.31 o 
  -6  -3  14        7.08        0.73      5.41 o 
  -5  -3  14        6.06        9.06      5.97 o 
  -4  -3  14        7.74        3.33      4.36 o 
  -3  -3  14        1.05        2.70      3.69 o 
  -2  -3  14        2.57        4.60      3.67 o 
  -1  -3  14       14.60        9.11      4.69 o 
   0  -3  14       36.33       40.69      7.05 o 
   1  -3  14        0.52       -2.04      3.92 o 
   2  -3  14       11.60       15.55      5.90 o 
  -8  -2  14        2.08        0.45      5.97 o 
  -7  -2  14        6.06       11.54      6.53 o 
  -6  -2  14       65.66       75.02     10.11 o 
  -5  -2  14       55.41       63.51      8.20 o 
  -4  -2  14      127.97      136.30      8.21 o 
  -3  -2  14       49.64       45.25      4.40 o 
  -2  -2  14       10.76       15.35      3.31 o 
  -1  -2  14        7.90        5.92      3.00 o 
   0  -2  14       57.63       61.43      7.61 o 
   1  -2  14       74.13       93.08      9.07 o 
   2  -2  14       20.78       19.25      6.36 o 
  -9  -1  14        6.02        0.55      5.80 o 
  -8  -1  14       15.83       19.41      5.39 o 
  -7  -1  14       15.65       21.07      7.33 o 
  -6  -1  14       36.02       35.27      4.99 o 
  -5  -1  14       27.86       22.26      4.26 o 
  -4  -1  14       75.70       70.77      3.98 o 
  -3  -1  14        6.02        4.45      2.21 o 
  -2  -1  14      107.22       98.53      6.08 o 
  -1  -1  14       62.77       68.62      7.59 o 
   0  -1  14       73.21       69.69      5.80 o 
   1  -1  14        4.79        7.41      3.37 o 
   2  -1  14       31.98       34.13      4.72 o 
   3  -1  14       26.66       28.05      5.09 o 
   4  -1  14       33.35       36.23      5.61 o 
   5  -1  14       64.00       88.10     11.25 o 
   6  -1  14       14.83       17.41      7.48 o 
  -9   0  14        4.81        2.92      4.80 o 
  -8   0  14       23.96       16.40      5.16 o 
  -7   0  14        2.71        1.46      3.99 o 
  -6   0  14        2.14        4.51      3.55 o 
  -5   0  14        9.10        1.44      3.12 o 
  -4   0  14        9.58       15.62      4.21 o 
  -3   0  14      178.71      179.20      8.28 o 
  -2   0  14      171.70      164.97      7.84 o 
  -1   0  14      143.34      139.68      7.27 o 
   0   0  14       50.22       55.36      5.11 o 
   1   0  14       91.38      100.29      6.39 o 
   2   0  14       33.58       40.18      4.89 o 
   3   0  14       40.54       41.38      5.60 o 
   4   0  14       12.50        8.52      4.39 o 
   5   0  14        4.03       -2.67      4.16 o 
   6   0  14        3.54        1.21      5.51 o 
  -9   1  14        6.55        5.47      5.00 o 
  -8   1  14       16.47       18.08      5.26 o 
  -7   1  14       15.92       26.28      4.92 o 
  -6   1  14       36.55       39.83      5.21 o 
  -5   1  14       28.24       26.69      5.60 o 
  -4   1  14       74.42       69.87      5.69 o 
  -3   1  14        5.80        4.95      3.04 o 
  -2   1  14      107.21      105.77     13.95 o 
  -1   1  14       61.82       61.01      6.56 o 
   0   1  14       71.68       58.28      9.89 o 
   1   1  14        4.77        2.71      4.73 o 
   2   1  14       32.55       32.35      4.68 o 
   3   1  14       27.06       21.05      4.52 o 
   4   1  14       32.53       37.52      5.38 o 
   5   1  14       63.98       72.96     12.38 o 
   6   1  14       15.15       19.62      5.84 o 
  -8   2  14        1.88       -2.78      4.01 o 
  -7   2  14        6.23       13.56      4.52 o 
  -6   2  14       65.55       75.06      6.39 o 
  -5   2  14       56.43       54.44      5.47 o 
  -4   2  14      130.42      137.61      7.55 o 
  -3   2  14       47.97       38.18      4.56 o 
  -2   2  14       10.86        9.91      3.47 o 
  -1   2  14        8.08       10.68      3.48 o 
   0   2  14       56.37       57.48      5.24 o 
   1   2  14       73.55       74.96     10.93 o 
   2   2  14       20.34       27.85      4.49 o 
   3   2  14        7.34        7.27      3.97 o 
   4   2  14        1.99        5.74      4.09 o 
   5   2  14        9.05        8.66      4.71 o 
  -7   3  14       45.45       53.15     10.97 o 
  -6   3  14        6.61       10.72      4.17 o 
  -5   3  14        6.35        5.68      3.36 o 
  -4   3  14        7.97       10.68      3.57 o 
  -3   3  14        1.00        2.94      3.12 o 
  -2   3  14        2.60       -0.88      3.01 o 
  -1   3  14       14.92       19.02      3.93 o 
   0   3  14       37.29       36.55      4.72 o 
   1   3  14        0.62       -1.83      3.25 o 
   2   3  14       11.35        9.68      3.97 o 
   3   3  14       48.26       36.40      5.25 o 
   4   3  14       18.91       18.59     12.70 o 
   5   3  14       11.40       11.62      5.04 o 
  -6   4  14        6.14        4.12      3.83 o 
  -5   4  14       11.96       10.86      5.55 o 
  -4   4  14       16.83       12.11      3.86 o 
  -3   4  14       43.48       43.85      4.75 o 
  -2   4  14       71.01       92.25     10.52 o 
  -1   4  14       16.45       11.00      5.77 o 
   0   4  14        5.41        4.62      4.81 o 
   1   4  14        4.10        5.55      5.93 o 
   2   4  14       23.90       19.52      4.72 o 
   3   4  14       11.88       11.89      4.56 o 
  -3   5  14        2.47        1.92      4.93 o 
  -2   5  14        9.79        7.09      3.57 o 
  -1   5  14       20.97       25.12      4.36 o 
   0   5  14        0.80        0.12      3.32 o 
  -5  -4  15        0.61       -5.12      5.12 o 
  -4  -4  15        9.14       10.91      3.93 o 
  -3  -4  15       12.05        9.63      3.88 o 
  -2  -4  15       18.22       21.68      4.53 o 
  -1  -4  15        4.98        4.46      5.21 o 
   0  -4  15        2.45        1.70      5.13 o 
   1  -4  15        5.47        5.95      5.53 o 
   2  -4  15        4.69        3.43      5.58 o 
  -7  -3  15        1.43       -1.37      5.72 o 
  -6  -3  15       29.15       25.81      7.90 o 
  -5  -3  15       29.35       25.43      7.46 o 
  -4  -3  15       44.33       43.29      5.11 o 
  -3  -3  15       48.10       59.87      7.26 o 
  -2  -3  15       48.98       34.28      6.47 o 
  -1  -3  15        2.90        1.35      3.89 o 
   0  -3  15        7.66        8.17      4.84 o 
   1  -3  15       30.77       25.27      6.63 o 
   2  -3  15       12.17        1.18      4.41 o 
  -8  -2  15        4.34        3.71      6.63 o 
  -7  -2  15       23.52       35.46      8.68 o 
  -6  -2  15        8.09       -2.49      4.90 o 
  -4  -2  15       20.87       20.87      3.65 o 
  -3  -2  15        6.09        7.87      2.99 o 
  -2  -2  15       13.94        8.67      3.37 o 
  -1  -2  15       27.82       30.30      4.20 o 
   0  -2  15       23.98       16.18      5.92 o 
  -8  -1  15       13.02       11.35      5.27 o 
  -7  -1  15       19.67       34.88      7.87 o 
  -6  -1  15       33.74       39.21      7.93 o 
  -5  -1  15       52.68       49.45      5.50 o 
  -4  -1  15       42.95       41.52      4.97 o 
  -3  -1  15       10.74       10.24      2.60 o 
  -2  -1  15       33.72       33.36      4.43 o 
  -1  -1  15      132.72      122.68     10.22 o 
   0  -1  15       29.37       34.95     10.54 o 
   1  -1  15       21.11       21.91      4.37 o 
   2  -1  15       57.73       62.00      5.83 o 
   3  -1  15        7.85       14.88      4.41 o 
   4  -1  15       11.54       11.03      7.22 o 
  -8   0  15       17.65       14.00      7.59 o 
  -7   0  15        8.85       12.86      4.60 o 
  -6   0  15       28.79       31.52      5.21 o 
  -5   0  15       44.80       55.95      8.02 o 
  -4   0  15        0.99        2.42      3.26 o 
  -3   0  15        2.50        1.21      3.15 o 
  -2   0  15        5.68        1.25      3.14 o 
  -1   0  15       15.06        9.12      3.45 o 
   0   0  15       93.83       88.80      7.44 o 
   1   0  15        4.57        1.65      3.33 o 
   2   0  15       30.13       36.93      5.08 o 
   3   0  15       42.31       48.38      5.80 o 
   4   0  15       21.98       15.58      5.89 o 
   5   0  15       22.85       24.86      6.78 o 
  -8   1  15       12.60       16.74      5.20 o 
  -7   1  15       19.52       11.17      4.36 o 
  -6   1  15       33.21       43.86      5.49 o 
  -5   1  15       53.22       54.52      5.51 o 
  -4   1  15       44.03       45.77      6.13 o 
  -3   1  15        9.54       10.21      3.57 o 
  -2   1  15       34.51       33.18      4.62 o 
  -1   1  15      132.71      128.38     16.30 o 
   0   1  15       28.95       38.59      4.88 o 
   1   1  15       21.11       25.49      6.11 o 
   2   1  15       57.82       59.26      5.81 o 
   3   1  15        8.15        8.58      6.26 o 
   4   1  15       11.63        9.16      4.52 o 
   5   1  15        9.35        6.94      4.80 o 
  -8   2  15        4.34       -0.35      4.24 o 
  -7   2  15       23.34       24.25      9.57 o 
  -6   2  15        7.92       11.92      4.24 o 
  -5   2  15       13.43       10.04      7.78 o 
  -4   2  15       21.07       22.23      4.22 o 
  -3   2  15        6.26        7.49      3.78 o 
  -2   2  15       13.69       11.83      3.69 o 
  -1   2  15       28.63       31.13      4.57 o 
   0   2  15       23.19       26.17      4.43 o 
   1   2  15       14.70       15.94      4.02 o 
   2   2  15       37.92       28.12      4.84 o 
   3   2  15       65.36       85.55      7.08 o 
   4   2  15       71.97       71.83     11.59 o 
   5   2  15       21.29       28.45      5.97 o 
  -7   3  15        1.20        2.10      4.09 o 
  -6   3  15       28.83       22.35      4.85 o 
  -5   3  15       29.57       33.05      4.97 o 
  -4   3  15       44.98       46.26     12.90 o 
  -3   3  15       48.85       58.89      5.52 o 
  -2   3  15       49.45       50.57      5.65 o 
  -1   3  15        2.65        0.43      3.26 o 
   0   3  15        7.01        2.28      3.57 o 
   1   3  15       30.26       29.72      7.00 o 
   2   3  15       11.75       10.92      4.04 o 
   3   3  15       27.81       23.42      5.11 o 
   4   3  15        6.55        2.11      4.64 o 
  -5   4  15        0.53        1.44      3.66 o 
  -4   4  15        9.12        7.00      3.97 o 
  -3   4  15       11.91       12.24      5.41 o 
  -2   4  15       18.27       21.33      4.47 o 
  -1   4  15        4.99        6.55      3.60 o 
   0   4  15        2.72        1.92      3.48 o 
   1   4  15        5.86        7.83      4.00 o 
   2   4  15        4.96        5.05      4.22 o 
  -4  -4  16       41.27       42.61      8.68 o 
  -3  -4  16       15.95       18.35      4.67 o 
  -2  -4  16        3.21        2.82      3.74 o 
  -1  -4  16        2.78        1.63      4.70 o 
   0  -4  16       11.95        2.15      5.61 o 
   1  -4  16        1.43       -4.46      4.94 o 
  -6  -3  16        5.78        3.34      6.06 o 
  -5  -3  16        3.25        1.77      6.19 o 
  -4  -3  16        7.40        6.07      3.46 o 
  -3  -3  16       21.79       18.75      5.43 o 
  -2  -3  16        7.22        3.74      4.08 o 
  -1  -3  16        1.09       -1.62      3.71 o 
   0  -3  16        1.56        7.03      4.84 o 
   1  -3  16       37.25       36.96      7.79 o 
   2  -3  16       16.97       19.16      6.75 o 
  -7  -2  16       21.29       19.88      7.65 o 
  -3  -2  16       22.13       28.74      5.34 o 
  -2  -2  16       47.58       38.02      6.28 o 
  -1  -2  16       10.17        0.36      4.01 o 
  -8  -1  16        6.94        6.86      6.75 o 
  -7  -1  16        1.78        3.17      6.54 o 
  -6  -1  16       13.92       16.94      6.62 o 
  -5  -1  16        3.43        6.70      5.72 o 
  -4  -1  16       32.65       30.01      4.85 o 
  -3  -1  16       16.27       15.56      3.28 o 
  -2  -1  16       13.74       17.09      4.27 o 
  -1  -1  16        7.32       13.69      5.04 o 
   0  -1  16       33.09       36.25      7.60 o 
   1  -1  16       34.34       40.19      8.39 o 
   2  -1  16       96.05      112.11     10.99 o 
   3  -1  16       28.07       25.08      7.77 o 
  -8   0  16       24.26       26.05      8.34 o 
  -7   0  16       10.19       13.28      5.08 o 
  -6   0  16       55.05       55.09     14.31 o 
  -5   0  16      102.27       96.24      7.03 o 
  -4   0  16       11.17       23.15      8.91 o 
  -3   0  16        1.39        0.91      3.29 o 
  -2   0  16        1.98        7.01      3.73 o 
  -1   0  16       46.20       42.03      5.10 o 
   0   0  16       86.91       89.00      7.23 o 
   1   0  16      126.06      116.01      8.36 o 
   2   0  16       13.37        6.82      7.78 o 
   3   0  16        2.66       -1.43      3.80 o 
   4   0  16        0.82        2.97      6.06 o 
   5   0  16        6.49        0.95      6.93 o 
  -8   1  16        6.86        9.39      5.35 o 
  -7   1  16        1.92        0.07      4.32 o 
  -6   1  16       13.72        6.83      4.34 o 
  -5   1  16        3.48        2.85      4.10 o 
  -4   1  16       32.53       25.09      4.57 o 
  -3   1  16       15.71       15.76      4.16 o 
  -2   1  16       13.59       15.88      5.55 o 
  -1   1  16        7.79        7.62      3.80 o 
   0   1  16       32.73       31.97      4.97 o 
   1   1  16       33.74       43.13      8.35 o 
   2   1  16       94.44      120.76      7.92 o 
   3   1  16       28.54       29.69      5.26 o 
   4   1  16       18.36       14.15      5.23 o 
   5   1  16       25.19       27.71      7.84 o 
  -7   2  16       20.74       15.92      5.71 o 
  -6   2  16       11.33       25.16      4.98 o 
  -5   2  16       21.03       16.96      4.57 o 
  -4   2  16       49.79       49.09      5.58 o 
  -3   2  16       22.81       20.60      5.26 o 
  -2   2  16       48.44       49.95      5.62 o 
  -1   2  16        9.77       10.15      3.97 o 
   0   2  16       17.82       21.72      7.03 o 
   1   2  16       20.42       24.68      6.66 o 
   2   2  16        7.34       20.15      5.29 o 
   3   2  16       12.48       12.41      4.65 o 
   4   2  16        7.29        6.22      4.93 o 
  -6   3  16        5.84        0.31      4.10 o 
  -5   3  16        3.15        0.10      3.68 o 
  -4   3  16        7.59        8.89      4.26 o 
  -3   3  16       22.04       33.61      4.87 o 
  -2   3  16        7.44        6.37      3.83 o 
  -1   3  16        1.29       -1.14      3.83 o 
   0   3  16        1.84        2.10      3.50 o 
   1   3  16       37.39       45.48      6.14 o 
   2   3  16       16.46       17.43      4.80 o 
   3   3  16       10.76       12.37      6.25 o 
  -4   4  16       40.80       41.33      5.81 o 
  -3   4  16       16.25       18.86      4.56 o 
  -2   4  16        3.61        4.05      3.69 o 
  -1   4  16        2.94       11.14      3.20 o 
   0   4  16       11.79       11.61      4.33 o 
   1   4  16        1.33        2.77      4.04 o 
  -5  -3  17        7.91       -1.66      5.87 o 
  -3  -3  17        7.49       10.19      5.03 o 
  -2  -3  17       18.18       19.31      6.02 o 
  -1  -3  17        3.66       -4.30      4.30 o 
   0  -3  17        4.43        0.12      4.80 o 
   1  -3  17       15.71       17.69      6.27 o 
   2  -3  17        3.48       -3.39      4.58 o 
  -3  -2  17       18.85       22.50      5.30 o 
  -2  -2  17       60.05       63.10      7.66 o 
  -1  -2  17       36.84       30.11      6.26 o 
  -6  -1  17       68.19       76.30     10.23 o 
  -5  -1  17        5.58        7.56      5.88 o 
  -4  -1  17       18.99       26.32      7.14 o 
  -3  -1  17       47.85       45.85      9.00 o 
  -2  -1  17       18.25       12.29      6.18 o 
  -1  -1  17        0.84       -5.00      5.00 o 
   0  -1  17       33.88       28.81      7.38 o 
   1  -1  17       29.33       17.01      7.06 o 
   2  -1  17        1.48        1.59      6.19 o 
  -7   0  17        6.15       -6.03      6.03 o 
  -6   0  17        4.85        7.36      4.68 o 
  -5   0  17       56.66       65.65      6.51 o 
  -4   0  17        2.96        5.03      3.79 o 
  -3   0  17        9.03       14.34      5.52 o 
  -2   0  17       25.51       19.04      4.44 o 
  -1   0  17        0.84        2.05      6.81 o 
   0   0  17       14.44        9.30      7.26 o 
   1   0  17       43.32       36.51      7.59 o 
   2   0  17       91.39      100.00      7.75 o 
   3   0  17       30.86       32.89      5.86 o 
   4   0  17        3.02        2.52      4.92 o 
  -7   1  17       53.11       73.23      7.56 o 
  -6   1  17       67.42       82.83      7.32 o 
  -5   1  17        5.80        4.51      4.20 o 
  -4   1  17       20.52       19.60      5.32 o 
  -3   1  17       48.71       54.84      5.92 o 
  -2   1  17       18.97       19.62      4.61 o 
  -1   1  17        0.68        1.14      5.95 o 
   0   1  17       33.52       29.67      5.16 o 
   1   1  17       29.23       26.19      5.25 o 
   2   1  17        1.47        2.32      4.05 o 
   3   1  17       24.59       23.45      5.48 o 
   4   1  17       21.47       33.75     16.89 o 
  -6   2  17        5.84       -0.55      4.75 o 
  -5   2  17        3.65        4.60      4.02 o 
  -4   2  17        3.31        5.40      3.93 o 
  -3   2  17       19.24       22.41      7.57 o 
  -2   2  17       59.91       64.49     14.11 o 
  -1   2  17       37.71       47.55      5.78 o 
   0   2  17        8.72        3.25      3.92 o 
   1   2  17       35.45       47.63      6.23 o 
   2   2  17       66.03       72.63      7.12 o 
   3   2  17       22.58       18.82      7.83 o 
  -5   3  17        8.32       10.75      5.48 o 
  -4   3  17       26.53       26.31      5.17 o 
  -3   3  17        7.37       11.77      4.39 o 
  -2   3  17       18.08       14.49      4.48 o 
  -1   3  17        3.83        4.91      4.04 o 
   0   3  17        4.22        2.70      3.92 o 
   1   3  17       15.55       12.46      5.82 o 
   2   3  17        3.46        4.52      4.45 o 
  -3  -3  18        2.27        3.19      4.72 o 
  -2  -3  18        7.51        4.28      5.12 o 
  -1  -3  18       59.89       57.50      8.86 o 
   0  -3  18        9.49       11.10      6.26 o 
  -2  -2  18       24.57       20.48      5.98 o 
  -1  -2  18        6.10        0.01      4.68 o 
  -5  -1  18       29.07       29.46      7.92 o 
  -4  -1  18        2.65        6.26      6.38 o 
  -3  -1  18        3.10        2.66      6.14 o 
  -2  -1  18       14.51       15.65      6.57 o 
  -1  -1  18       24.34       25.09      7.36 o 
   0  -1  18       77.35       75.53     10.22 o 
   1  -1  18        9.31        6.35      6.92 o 
  -6   0  18       45.07       57.73      9.91 o 
  -5   0  18        0.48        1.44      4.40 o 
  -4   0  18        1.91        1.38      4.12 o 
  -3   0  18        6.25        6.92      4.12 o 
  -2   0  18        7.46        5.70      4.34 o 
  -1   0  18       28.16       29.56      7.18 o 
   0   0  18        6.15        3.44      4.21 o 
   1   0  18        6.26        3.23      4.46 o 
   2   0  18       20.44       13.88      5.15 o 
   3   0  18       17.49       23.73      8.39 o 
  -6   1  18       13.12       13.63      6.88 o 
  -5   1  18       28.89       36.44     10.51 o 
  -4   1  18        2.61        7.11      4.31 o 
  -3   1  18        3.52        6.09      4.30 o 
  -2   1  18       14.71       22.46      6.65 o 
  -1   1  18       24.32       23.51      9.91 o 
   0   1  18       76.42       90.39     12.08 o 
   1   1  18        9.24        3.61      4.47 o 
   2   1  18       39.46       46.67      6.38 o 
   3   1  18       40.51       37.83      6.33 o 
  -5   2  18       11.71       11.11      4.90 o 
  -4   2  18       16.39       19.14      6.05 o 
  -3   2  18       11.78       18.03      9.07 o 
  -2   2  18       24.66       27.47      5.25 o 
  -1   2  18        5.90        4.04      4.34 o 
   0   2  18       10.63       20.53      5.16 o 
   1   2  18        4.88        7.87      7.74 o 
   2   2  18       10.58       12.23      5.10 o 
  -4   3  18        8.16       -2.01      4.36 o 
  -3   3  18        2.60        5.73      4.21 o 
  -2   3  18        7.88        6.58      4.29 o 
  -1   3  18       59.75       82.48     10.02 o 
   0   3  18        9.28       10.37      4.79 o 
  -2  -2  19        6.18        1.72      4.83 o 
  -1  -2  19       52.47       50.33      8.14 o 
   0  -2  19       40.80       42.48      8.34 o 
  -4  -1  19        0.50        0.65      6.16 o 
  -3  -1  19        0.78       -0.41      5.74 o 
  -2  -1  19        8.26       14.48      7.03 o 
  -1  -1  19        1.99        8.22      6.58 o 
   0  -1  19        6.52       10.08      7.50 o 
  -5   0  19        0.10       -2.33      6.31 o 
  -4   0  19        3.99        7.42      6.64 o 
  -3   0  19        1.04       -2.82      4.10 o 
  -2   0  19       16.03       15.34      5.12 o 
  -1   0  19       28.92       35.77      5.74 o 
   0   0  19       30.19       25.50      5.58 o 
   1   0  19       10.15        6.05      7.33 o 
   2   0  19       33.28       33.94      9.15 o 
  -5   1  19       16.35       13.72      5.37 o 
  -4   1  19        0.60        3.83      4.38 o 
  -3   1  19        0.91       -3.75      3.75 o 
  -2   1  19        8.30        7.77      4.72 o 
  -1   1  19        1.98        0.21      4.33 o 
   0   1  19        6.46        5.01      4.59 o 
   1   1  19        2.15        4.72      5.03 o 
  -4   2  19       29.87       27.50      5.84 o 
  -3   2  19        9.90       11.05      5.01 o 
  -2   2  19        6.50        7.91      4.93 o 
  -1   2  19       52.16       98.44     11.02 o 
   0   2  19       40.09       47.13      6.74 o 
  -4   0  20        0.58       -4.17      6.58 o 
  -3   0  20        1.08        1.68      6.98 o 
  -2   0  20        5.83        6.01      6.57 o 
  -1   0  20        1.20        7.14      7.19 o 
   0   0  20        5.53       10.88      7.71 o 
  -3   1  20        2.09       -1.88      6.55 o 
  -2   1  20       29.83       35.55     10.49 o 
  -1   1  20       29.19       32.53      5.89 o 
                                                 
